# Supplementary material for: Multiplexed MRM-based protein quantification of putative prognostic biomarkers for chronic kidney disease progression in plasma
Source: Sci Rep. 2020 Mar 16;10:4815. doi: 10.1038/s41598-020-61496-z (PMC7076027; doi:10.1038/s41598-020-61496-z)
Supplement: Supplementary file 2 — Supplementary Table S1. [file 41598_2020_61496_MOESM2_ESM.xlsx]

## Sheet: Reference values
Supplementary Table S1: Reference values (ng/mL) in normal plasma or less often in CKD patients.
	Reference values (ng/mL)	Reference values (ng/mL)	Reference values (ng/mL)	Reference values (ng/mL)
Protein	ELISA	MRM	Plasma Proteome database	Immunonephelometry
IGHA1	400000 - 2000000 (https://mol-innov.com/products/iga-human-plasma/)	hepatocellular carcinoma: 3140000, cirrhosis: 2710000, healthy: 1150000 PMID: 25582524
HBB	Not available for free hemoglobin beta. Total free hemoglobin normal range is below 50000 (MedlinePlus) Highly variable hemolysis according to the skill of the person collecting the blood samples		91 high-quality LC-MS/MS data sets combined:30000 (spectral counting) PMID: 21632744
SERPINF1	1) 20300 in CKD patients and 17900 in non-CKD patients. PMID: 21819721. 2) Baseline SERPINF1 in CKD 1-3 patients: 2760. PMID: 25166721	1) Normal 10390, 3279, 13441, 12459, 4205, 16269 corresponding to 6 different peptides. PMID: 23806606. 2) Normal 8188, 8110, 4993, 4611, 2445, 2389 corresponding to 6 different peptides.PMID: 24769237 3) Normal 1516699 corresponding to 1 peptide.PMID: 26626236	1) 91 high-quality LC-MS/MS data sets combined: 7200 (spectral counting) PMID: 21632744, 2) Normal 7360 (MRM) PMID: 23245390, 3) Normal 5000 (quantitative WB) PMID: 12737624
AMBP		1) Normal 20948 and 20776, corresponding to 2 different peptides. PMID: 23806606 2) Normal 16319 and 13342 corresponding to 2 different peptides. PMID: 24769237 3) Normal 21667 and 20643 corresponding to 2 different peptides. PMID: 26626236	91 high-quality LC-MS/MS data sets combined: 48000 (spectral counting) PMID: 21632744
B2M	1) CKD all stages 4300 (n=3551). PMID: 26362696 2) CKD all stages 7600, Normal 2100. PMID: 25738124	1) Normal 686. PMID: 23592487 2) Normal 940 and 1132 corresponding to two different peptides. PMID: 23806606 3) Normal 1036, 820 corresponding to 2 different peptides. PMID: 24769237 4) Normal 934, 1153 corresponding to 2 different peptides. PMID: 26626236	Normal 1100 (immunoassay) PMID: 16038022 , 91 high-quality LC-MS/MS data sets combined: 91 high-quality LC-MS/MS data sets combined: 7500 (spectral counting) PMID: 21632744	1250 (mean value of N=27 healthy people) and >8340 in CKD patients (CKD4, CKD5, CKD5 HD). PMID: 22895515
LYZ	control 1800, CKD3 2500, PMID: 26160894	1) Normal 1442, 683 corresponding to 2 different peptides. PMID: 24769237
