# Supplementary material for: Multiplexed MRM-based protein quantification of putative prognostic biomarkers for chronic kidney disease progression in plasma
Source: Sci Rep. 2020 Mar 16;10:4815. doi: 10.1038/s41598-020-61496-z (PMC7076027; doi:10.1038/s41598-020-61496-z)
Supplement: Supplementary file 3 — Supplementary Table S2. [file 41598_2020_61496_MOESM3_ESM.xlsx]

## Sheet: Sheet1
Supplementary Table S2: Detailed analytical characteristics of standard curves for IGHA1, HBB, SERPINF1, AMBP, B2M and LYZ.
Protein	Peptide concentration (ng/mL)	Average SIS/NAT	SD SIS/NAT	CV% (SIS/NAT)	LLOQ Peptide (ng/mL)	LLOD Peptide (ng/mL)
IGHA1	167.5	0.0057	0.000138302	4.26063	167.5	112.524
IGHA1	335	0.0083	0.000138302	3.99734
IGHA1	670	0.015	0.000138302	6.92211
IGHA1	1340	0.0346975	0.000138302	0.398594
IGHA1	2680	0.0834133	0.00561012	6.72569
IGHA1	5360	0.158609	0.00288804	1.82086
IGHA1	10720	0.284455	0.00309498	1.08804
IGHA1	21440	0.49942	0.00911079	1.82428
HBB	9.3834	0.068864	0.00288089	4.18345	9.3834	6.53989
HBB	75.08	0.22	0.01	2.63
HBB	150.15	0.28	0.02	6.03
HBB	300.3	0.63	0.05	7.77
HBB	600.6	1.4	0.04	2.61
HBB	1201.2	2.53	0.02	0.81
HBB	2402.4	4.46	0.21	4.78
SERPINF1	130.26	0.139357	0.00524409	3.76306	130.26	41.84
SERPINF1	260.52	0.167054	0.0233591	13.9829
SERPINF1	521.04	0.319719	0.0513344	16.0561
SERPINF1	1042.08	0.475283	0.0390069	8.20708
SERPINF1	2084.16	0.83771	0.0371358	4.43301
AMBP	58.1	0.23	0.02	8.69565	58.1	27.0296
AMBP	116.2	0.22	0.01	6.77
AMBP	232.4	0.42	0.01	3.52
AMBP	464.8	0.94	0.01	0.67
AMBP	929.6	2.05	0.07	3.43
AMBP	1859.2	4.08	0.07	1.62
AMBP	3718.4	6.31	0.59	9.28
AMBP	7436.8	12.35	0.17	1.35
B2M	38.2691	0.697205	0.0580931	8.33228	38.2691	7.09
B2M	76.5383	1.15984	0.0911984	7.86299
B2M	153.077	1.69244	0.158723	9.37835
B2M	306.153	4.16726	0.443312	10.638
B2M	612.306	6.45124	0.581586	9.0151
LYZ	72.181	0.27	0.056	20.7865	72.181	7.00495
LYZ	288.724	0.51	0.06	12.82
LYZ	577.448	0.94	0.02	2.23
LYZ	1154.9	1.59	0.11	6.94
