# Supplementary material for: Multiplexed MRM-based protein quantification of putative prognostic biomarkers for chronic kidney disease progression in plasma
Source: Sci Rep. 2020 Mar 16;10:4815. doi: 10.1038/s41598-020-61496-z (PMC7076027; doi:10.1038/s41598-020-61496-z)
Supplement: Supplementary file 4 — Supplementary Table S3. [file 41598_2020_61496_MOESM4_ESM.xlsx]

## Sheet: Baseline
Supplementary Table S3: Clinical info of the Montpellier cohort.
Sample number	Gender [F=0; M=1]	eGFR (EPI)	CKD stage	Patient CKD class	Etiology	Diabetes [D=diabetic; ND = non-diabetic]	Age	Serum creatinine [mg/dL]	Systolic blood pressure (SBP) (mmHg)	Dastolic Blood Pressure (DBP) (mmHg)	Event at follow up
1	1	NA	5	ESRD	Vascular	ND	85.3562	5.45249	144	74	Deceased
3	1	NA	5	ESRD	Glomerulonephritis	ND	78.1288	5.61086	143	82	Deceased
4	1	NA	5	ESRD	renal carcinoma	ND	79.5014	8.16742	189	85	Deceased
5	1	NA	5	ESRD	nephroangiosclerosis	ND	83.3726	5.31674	114	55	Deceased
6	0	NA	5	ESRD	Diabetes	D	84.3863	5.98416	160	57	Deceased
7	1	NA	5	ESRD	Vascular	ND	82.0575	4.38914	164	76	Deceased
8	0	NA	5	ESRD	nephroangiosclerosis	ND	77.1671	2.89593	146	64	Deceased
9	1	NA	5	ESRD	immunosuppressor toxicity	ND	66.1151	4.72851	144	87	Deceased
10	1	NA	5	ESRD	unknown	ND	77.6192	7.22851	150	85	Deceased
11	1	NA	5	ESRD	Vascular	ND	86.3452	9.70588	192	79	Deceased
12	1	NA	5	ESRD	nephroangiosclerosis	ND	52.4411	9.92081	152	86	Lost follow-up
13	0	NA	5	ESRD	Diabetes	D	64.0959	5.61086	151	63	Deceased
14	1	NA	5	ESRD	Diabetes	D	82.9041	8.83484	128	69	Deceased
15	1	NA	5	ESRD	nephroangiosclerosis	ND	74.537	4.94344	119	61	Deceased
16	1	NA	5	ESRD	Diabetes	D	69.2877	9.33258	160	55	Deceased
17	1	NA	5	ESRD	Diabetes	D	70.5233	7.30769	163	80	Deceased
18	1	NA	5	ESRD	Diabetes	D	53.9945	5.53167	152	85	Renal Transplant
19	0	NA	5	ESRD	Diabetes	D	76.1041	4.0724	163	75	Haemodialysis, Deceased
20	1	NA	5	ESRD	Diabetes	D	70.1397	8.06561	154	69	Deceased
21	0	NA	5	ESRD	Diabetes	D	81.8548	5.85973	139	53	Deceased
22	1	NA	5	ESRD	Diabetes	D	86.9589	8.34842	146	72	Deceased
23	1	NA	5	ESRD	Diabetes	D	68.2274	10.2262	144	82	Deceased
24	1	NA	5	ESRD	Diabetes	D	68.2356	9.17421	175	86	Deceased
26	1	NA	5	ESRD	Glomerulonephritis	ND	27.9	7.29638	189	121	Haemodialysis
28	1	15.1262	4	advanced	nephroangiosclerosis	ND	65.7973	3.8914	118	64	Renal Transplant, Haemodialysis
29	1	12.3931	5	advanced	Glomerulonephritis	ND	77.9452	4.27602	125	80	Haemodialysis, Deceased
30	1	9.47219	5	advanced	Diabetes	D	86.2	5.0905	190	80	Haemodialysis, Deceased
31	0	8.28684	5	advanced	nephroangiosclerosis	ND	80.5397	4.63801	185	80	Haemodialysis, Deceased
32	1	12.5781	5	advanced	Interstitial Nephropathy	ND	73.4904	4.33468	120	78	Haemodialysis
33	0	27.9584	4	moderate	Diabetes	D	67.2411	1.83258	128	65	Alive
34	1	31.9435	3	moderate	Diabetes	D	84.4027	1.88203	180	40	Alive
35	1	25.8312	4	advanced	Diabetes	D	76.2027	2.35294	143	60	Alive
36	1	35.8948	3	moderate	unknown	ND	87.1589	1.68182	142	60	Deceased
37	0	15.0457	4	advanced	Polycystic disease	ND	79.2603	2.85308	138	60	Haemodialysis, Deceased
38	0	24.502	4	advanced	Interstitial Nephropathy	ND	75.7178	1.9457	120	80	Alive
39	1	52.702	3	moderate	renal carcinoma	ND	41.9616	1.59172	123	80	Alive
40	0	19.1334	4	advanced	Interstitial Nephropathy	ND	67.5973	2.5027	123	80	Deceased
41	1	26.6041	4	moderate	Diabetes	D	75.3479	2.30769	125	70	Deceased
42	1	27.1526	4	moderate	Diabetes	D	80.2082	2.20588	150	60	Alive
43	0	17.463	4	advanced	Diabetes	D	82.6795	2.47267	152	67	Deceased
44	1	11.9479	5	advanced	Polycystic disease	ND	56.2329	5	122	62	Haemodialysis, Renal Transplant
45	0	31.9414	3	moderate	unknown	ND	80.9397	1.51584	142	82	Transfer_region
46	1	20.5278	4	advanced	immunosuppressor toxicity	ND	71.1753	2.92986	172	88	Haemodialysis, Deceased
47	0	14.9439	5	advanced	Interstitial Nephropathy	ND	65.3397	3.11086	142	60	Haemodialysis
48	0	20.6338	4	advanced	Diabetes	D	62.5753	2.42081	152	70	Peritoneal dialysis
49	1	68.9821	2	moderate	Diabetes	D	64.1479	1.11991	152	60	Transfer_region
50	1	28.7713	4	moderate	Diabetes	D	71.0849	2.21719	168	78	Alive
51	0	25.0729	4	advanced	Diabetes	D	74.4521	1.92308	155	60	Alive
52	1	38.5772	3	moderate	Diabetes	D	78.8466	1.6629	155	76	Haemodialysis, Deceased
53	0	8.02427	5	advanced	Diabetes	D	73.7534	4.95475	182	70	Haemodialysis, Deceased
54	1	21.2848	4	advanced	Diabetes	D	77.7041	2.73756	141	80	Haemodialysis
56	0	68.7138	2	moderate	Diabetes	D	61.4274	0.900973	143	82	Lost follow-up
57	1	60.5579	2	moderate	Vascular	ND	64.5562	1.24434	124	82	Alive
58	0	69.4031	2	moderate	Unilateral nephrectomy (infectious disease)	ND	31.4877	1.06335	120	70	Alive
59	0	49.5368	3	moderate	Glomerulonephritis	ND	58.4986	1.2013	105	60	Alive
60	1	24.7311	4	advanced	Polycystic disease	ND	69.0466	2.54275	157	94	Haemodialysis, Deceased
61	0	56.0977	3	moderate	nephroangiosclerosis	ND	58.926	1.08117	126	64	Alive
62	0	45.3631	3	moderate	nephroangiosclerosis	ND	78.3534	1.15124	155	75	Alive
63	0	16.4921	4	advanced	nephroangiosclerosis	ND	83.3233	2.58279	130	60	Alive
65	0	16.9409	4	advanced	Vascular	ND	78.8356	2.5928	195	80	Alive
66	0	62.9979	2	moderate	Normal	ND	52.2493	1.0211	128	63	Alive
67	1	51.2681	3	moderate	Diabetes	D	57.0685	1.49161	136	70	Alive
68	1	31.3345	3	moderate	renal carcinoma	ND	74.7808	2.02218	159	84	Alive
70	1	80.1141	2	moderate	nephroangiosclerosis	ND	52.137	1.06109	144	78	Alive
72	1	26.5901	4	moderate	Diabetes	D	78.0712	2.27245	148	50	Alive
73	0	29.9849	4	moderate	Diabetes	D	75.1562	1.65178	132	94	Alive
74	0	12.3609	5	advanced	Diabetes	D	82.0301	3.30317	165	70	Haemodialysis, Deceased
75	1	18.9749	4	advanced	Diabetes	D	79.0822	2.98643	130	81	Haemodialysis
76	1	10.2856	5	advanced	Diabetes	D	76.0082	5.04525	169	87	Haemodialysis, Transfer
77	1	33.7103	3	moderate	Diabetes	D	74.0411	1.91176	172	89	Deceased
78	1	23.9722	4	advanced	Diabetes	D	80.3397	2.44344	167	76	Lost follow-up
79	0	47.8756	3	moderate	Diabetes	D	71.9863	1.14253	164	80	Alive
