# Supplementary material for: Multiplexed MRM-based protein quantification of putative prognostic biomarkers for chronic kidney disease progression in plasma
Source: Sci Rep. 2020 Mar 16;10:4815. doi: 10.1038/s41598-020-61496-z (PMC7076027; doi:10.1038/s41598-020-61496-z)
Supplement: Supplementary file 5 — Supplementary Table S4. [file 41598_2020_61496_MOESM5_ESM.xlsx]

## Sheet: Supplementary Table S4
Supplementary Table S4: Specific MRM acquisition parameters for the 6 target peptides (corresponding to 6 proteins) monitored by LC-MRM-MS. The quantifier transition that was used for quantification, is highlighted in yellow fill colour, whereas the rest transitions served as qualifiers for accurate peak picking.
Q1 (m/z)	Q3 (m/z)	Dwell time (ms)	Uniprot Accesion Number	Entry name	Peptide	Precursor charge/Product ion	Light or Heavy	Declustering Potential (V)	Collision Energy (V)
607.34	1013.56	132	P02760	AMBP_HUMAN	TVAAC[CAM]NLPIVR	+2y9	light	75.4	30.7
607.34	871.482	132	P02760	AMBP_HUMAN	TVAAC[CAM]NLPIVR	+2y7	light	75.4	30.7
607.34	484.324	132	P02760	AMBP_HUMAN	TVAAC[CAM]NLPIVR	+2y4	light	75.4	30.7
612.344	1023.56	132	P02760	AMBP_HUMAN	TVAAC[CAM]NLPIVR	+2y9	heavy	75.4	30.7
612.344	881.49	132	P02760	AMBP_HUMAN	TVAAC[CAM]NLPIVR	+2y7	heavy	75.4	30.7
612.344	494.332	132	P02760	AMBP_HUMAN	TVAAC[CAM]NLPIVR	+2y4	heavy	75.4	30.7
383.524	783.388	132	P61769	B2MG_HUMAN	VEHSDLSFSK	+3y7	light	59.1	18.5
383.524	468.245	132	P61769	B2MG_HUMAN	VEHSDLSFSK	+3y4	light	59.1	18.5
383.524	568.236	132	P61769	B2MG_HUMAN	VEHSDLSFSK	+3b5	light	59.1	18.5
386.196	791.403	132	P61769	B2MG_HUMAN	VEHSDLSFSK	+3y7	heavy	59.1	18.5
386.196	476.259	132	P61769	B2MG_HUMAN	VEHSDLSFSK	+3y4	heavy	59.1	18.5
386.196	568.236	132	P61769	B2MG_HUMAN	VEHSDLSFSK	+3b5	heavy	59.1	18.5
394.714	531.304	132	P61626	LYSC_HUMAN	AWVAWR	+2y4	light	59.9	23.1
394.714	432.235	132	P61626	LYSC_HUMAN	AWVAWR	+2y3	light	59.9	23.1
399.718	541.312	132	P61626	LYSC_HUMAN	AWVAWR	+2y4	heavy	59.9	23.1
399.718	442.244	132	P61626	LYSC_HUMAN	AWVAWR	+2y3	heavy	59.9	23.1
780.396	1134.52	132	P36955	PEDF_HUMAN	LAAAVSNFGYDLYR	+2y9	light	88	37
780.396	1047.49	132	P36955	PEDF_HUMAN	LAAAVSNFGYDLYR	+2y8	light	88	37
780.396	451.266	132	P36955	PEDF_HUMAN	LAAAVSNFGYDLYR	+2y3	light	88	37
785.4	1144.53	132	P36955	PEDF_HUMAN	LAAAVSNFGYDLYR	+2y9	heavy	88	37
785.4	1057.5	132	P36955	PEDF_HUMAN	LAAAVSNFGYDLYR	+2y8	heavy	88	37
785.4	461.275	132	P36955	PEDF_HUMAN	LAAAVSNFGYDLYR	+2y3	heavy	88	37
770.868	1111.54	132	P01876	IGHA1_HUMAN	DASGVTFTWTPSSGK	+2y10	light	87.3	36.6
770.868	863.426	132	P01876	IGHA1_HUMAN	DASGVTFTWTPSSGK	+2y8	light	87.3	36.6
770.868	576.299	132	P01876	IGHA1_HUMAN	DASGVTFTWTPSSGK	+2y6	light	87.3	36.6
770.868	475.251	132	P01876	IGHA1_HUMAN	DASGVTFTWTPSSGK	+2y5	light	87.3	36.6
770.868	430.193	132	P01876	IGHA1_HUMAN	DASGVTFTWTPSSGK	+2b5	light	87.3	36.6
774.875	1119.56	132	P01876	IGHA1_HUMAN	DASGVTFTWTPSSGK	+2y10	heavy	87.3	36.6
774.875	871.44	132	P01876	IGHA1_HUMAN	DASGVTFTWTPSSGK	+2y8	heavy	87.3	36.6
774.875	584.313	132	P01876	IGHA1_HUMAN	DASGVTFTWTPSSGK	+2y6	heavy	87.3	36.6
774.875	483.265	132	P01876	IGHA1_HUMAN	DASGVTFTWTPSSGK	+2y5	heavy	87.3	36.6
774.875	430.193	132	P01876	IGHA1_HUMAN	DASGVTFTWTPSSGK	+2b5	heavy	87.3	36.6
637.866	949.489	132	P68871	HBB_HUMAN	LLVVYPWTQR	+2y7	light	77.6	31.8
637.866	850.421	132	P68871	HBB_HUMAN	LLVVYPWTQR	+2y6	light	77.6	31.8
637.866	687.357	132	P68871	HBB_HUMAN	LLVVYPWTQR	+2y5	light	77.6	31.8
642.871	959.497	132	P68871	HBB_HUMAN	LLVVYPWTQR	+2y7	heavy	77.6	31.8
642.871	860.429	132	P68871	HBB_HUMAN	LLVVYPWTQR	+2y6	heavy	77.6	31.8
642.871	697.366	132	P68871	HBB_HUMAN	LLVVYPWTQR	+2y5	heavy	77.6	31.8
