# Supplementary material for: Multiplexed MRM-based protein quantification of putative prognostic biomarkers for chronic kidney disease progression in plasma
Source: Sci Rep. 2020 Mar 16;10:4815. doi: 10.1038/s41598-020-61496-z (PMC7076027; doi:10.1038/s41598-020-61496-z)
Supplement: Supplementary file 6 — Supplementary Table S5. [file 41598_2020_61496_MOESM6_ESM.xlsx]

## Sheet: IGHA1
Supplementary Table S5: Detailed absolute quantification data for the measured samples per protein via MRM.
Peptide Sequence	Protein Name	Sample	Peptide Retention Time	Precursor Light	Precursor heavy	Transition	Light	Heavy	L/H ratio	Estimated Protein Concentration (ng/mL)	CKD stage	Average con per stage (ng/mL)	sd per stage (ng/mL)
DASGVTFTWTPSSGK	sp|P01876|IGHA1_HUMAN	1_MPL	47.43	770.8675++	774.8746++ (heavy)	P - y5+	1763617	788775	2.23589	292922	5	535261	242817
DASGVTFTWTPSSGK	sp|P01876|IGHA1_HUMAN	3_MPL	47.28	770.8675++	774.8746++ (heavy)	P - y5+	921196	740968	1.24323	162874	5
DASGVTFTWTPSSGK	sp|P01876|IGHA1_HUMAN	4_MPL	47.08	770.8675++	774.8746++ (heavy)	P - y5+	2224009	841789	2.642	346126	5
DASGVTFTWTPSSGK	sp|P01876|IGHA1_HUMAN	5_MPL	46.78	770.8675++	774.8746++ (heavy)	P - y5+	744522	742068	1.00331	131442	5	n=72
DASGVTFTWTPSSGK	sp|P01876|IGHA1_HUMAN	6_MPL	46.69	770.8675++	774.8746++ (heavy)	P - y5+	812890	451671	1.79974	235782	5
DASGVTFTWTPSSGK	sp|P01876|IGHA1_HUMAN	7_MPL	46.78	770.8675++	774.8746++ (heavy)	P - y5+	1619828	626703	2.58468	338616	5
DASGVTFTWTPSSGK	sp|P01876|IGHA1_HUMAN	8_MPL	46.69	770.8675++	774.8746++ (heavy)	P - y5+	928727	417233	2.22592	291615	5
DASGVTFTWTPSSGK	sp|P01876|IGHA1_HUMAN	9_MPL	46.69	770.8675++	774.8746++ (heavy)	P - y5+	852654	402504	2.11837	277526	5
DASGVTFTWTPSSGK	sp|P01876|IGHA1_HUMAN	10_MPL	46.78	770.8675++	774.8746++ (heavy)	P - y5+	1116317	509548	2.1908	287014	5
DASGVTFTWTPSSGK	sp|P01876|IGHA1_HUMAN	11_MPL	46.78	770.8675++	774.8746++ (heavy)	P - y5+	689945	180736	3.81742	500115	5
DASGVTFTWTPSSGK	sp|P01876|IGHA1_HUMAN	12_MPL	46.98	770.8675++	774.8746++ (heavy)	P - y5+	1609873	483909	3.32681	435841	5
DASGVTFTWTPSSGK	sp|P01876|IGHA1_HUMAN	13_MPL	46.88	770.8675++	774.8746++ (heavy)	P - y5+	893274	397349	2.24808	294519	5
DASGVTFTWTPSSGK	sp|P01876|IGHA1_HUMAN	14_MPL	46.78	770.8675++	774.8746++ (heavy)	P - y5+	1733325	390580	4.43782	581394	5
DASGVTFTWTPSSGK	sp|P01876|IGHA1_HUMAN	15_MPL	46.98	770.8675++	774.8746++ (heavy)	P - y5+	1279397	203021	6.3018	825591	5
DASGVTFTWTPSSGK	sp|P01876|IGHA1_HUMAN	16_MPL	47.08	770.8675++	774.8746++ (heavy)	P - y5+	773206	308165	2.50906	328710	5
DASGVTFTWTPSSGK	sp|P01876|IGHA1_HUMAN	17_MPL	47.08	770.8675++	774.8746++ (heavy)	P - y5+	1240954	183698	6.7554	885017	5
DASGVTFTWTPSSGK	sp|P01876|IGHA1_HUMAN	18_MPL	47.18	770.8675++	774.8746++ (heavy)	P - y5+	2347117	291581	8.04962	1.05457e+06	5
DASGVTFTWTPSSGK	sp|P01876|IGHA1_HUMAN	19_MPL	47.28	770.8675++	774.8746++ (heavy)	P - y5+	1607673	310958	5.17006	677324	5
DASGVTFTWTPSSGK	sp|P01876|IGHA1_HUMAN	20_MPL	47.28	770.8675++	774.8746++ (heavy)	P - y5+	1223777	313242	3.90681	511826	5
DASGVTFTWTPSSGK	sp|P01876|IGHA1_HUMAN	21_MPL	47.28	770.8675++	774.8746++ (heavy)	P - y5+	1433758	327424	4.3789	573675	5
DASGVTFTWTPSSGK	sp|P01876|IGHA1_HUMAN	22_MPL	47.57	770.8675++	774.8746++ (heavy)	P - y5+	366972	128445	2.85704	374297	5
DASGVTFTWTPSSGK	sp|P01876|IGHA1_HUMAN	23_MPL	47.48	770.8675++	774.8746++ (heavy)	P - y5+	1245692	309858	4.0202	526682	5
DASGVTFTWTPSSGK	sp|P01876|IGHA1_HUMAN	24_MPL	47.67	770.8675++	774.8746++ (heavy)	P - y5+	1521575	264132	5.76066	754697	5
DASGVTFTWTPSSGK	sp|P01876|IGHA1_HUMAN	26_MPL	47.48	770.8675++	774.8746++ (heavy)	P - y5+	636385	143337	4.43978	581650	5
DASGVTFTWTPSSGK	sp|P01876|IGHA1_HUMAN	29_MPL	45.7	770.8675++	774.8746++ (heavy)	P - y5+	1865662	356057	5.23978	686458	5
DASGVTFTWTPSSGK	sp|P01876|IGHA1_HUMAN	30_MPL	45.7	770.8675++	774.8746++ (heavy)	P - y5+	2058244	283289	7.26553	951848	5
DASGVTFTWTPSSGK	sp|P01876|IGHA1_HUMAN	31_MPL	45.8	770.8675++	774.8746++ (heavy)	P - y5+	1800593	406318	4.43149	580564	5
DASGVTFTWTPSSGK	sp|P01876|IGHA1_HUMAN	32_MPL	45.7	770.8675++	774.8746++ (heavy)	P - y5+	1242562	266535	4.66191	610751	5
DASGVTFTWTPSSGK	sp|P01876|IGHA1_HUMAN	47_MPL	45.7	770.8675++	774.8746++ (heavy)	P - y5+	1441152	208490	6.91233	905576	5
DASGVTFTWTPSSGK	sp|P01876|IGHA1_HUMAN	44_MPL	45.7	770.8675++	774.8746++ (heavy)	P - y5+	779740	191614	4.06933	533118	5
DASGVTFTWTPSSGK	sp|P01876|IGHA1_HUMAN	53_MPL	45.9	770.8675++	774.8746++ (heavy)	P - y5+	1067109	208869	5.10899	669322	5
DASGVTFTWTPSSGK	sp|P01876|IGHA1_HUMAN	74_MPL	47.38	770.8675++	774.8746++ (heavy)	P - y5+	764237	176844	4.32153	566159	5
DASGVTFTWTPSSGK	sp|P01876|IGHA1_HUMAN	76_MPL	46.09	770.8675++	774.8746++ (heavy)	P - y5+	3200538	471133	6.79328	889979	5
DASGVTFTWTPSSGK	sp|P01876|IGHA1_HUMAN	28_MPL	44.81	770.8675++	774.8746++ (heavy)	P - y5+	274658	124975	2.1977	287918	4	814669	453016
DASGVTFTWTPSSGK	sp|P01876|IGHA1_HUMAN	33_MPL	45.8	770.8675++	774.8746++ (heavy)	P - y5+	1377650	266323	5.17285	677689	4
DASGVTFTWTPSSGK	sp|P01876|IGHA1_HUMAN	35_MPL	45.7	770.8675++	774.8746++ (heavy)	P - y5+	1360555	267000	5.09571	667583	4
DASGVTFTWTPSSGK	sp|P01876|IGHA1_HUMAN	37_MPL	45.7	770.8675++	774.8746++ (heavy)	P - y5+	1076799	256336	4.20073	550333	4
DASGVTFTWTPSSGK	sp|P01876|IGHA1_HUMAN	38_MPL	45.7	770.8675++	774.8746++ (heavy)	P - y5+	1031449	233959	4.40867	577575	4
DASGVTFTWTPSSGK	sp|P01876|IGHA1_HUMAN	40_MPL	45.7	770.8675++	774.8746++ (heavy)	P - y5+	1404090	108222	12.9742	1.69973e+06	4
DASGVTFTWTPSSGK	sp|P01876|IGHA1_HUMAN	41_MPL	45.8	770.8675++	774.8746++ (heavy)	P - y5+	128300	180771	0.709738	92981.9	4
DASGVTFTWTPSSGK	sp|P01876|IGHA1_HUMAN	42_MPL	45.6	770.8675++	774.8746++ (heavy)	P - y5+	1557666	224736	6.93109	908034	4
DASGVTFTWTPSSGK	sp|P01876|IGHA1_HUMAN	43_MPL	45.7	770.8675++	774.8746++ (heavy)	P - y5+	368129	81158	4.53595	594250	4
DASGVTFTWTPSSGK	sp|P01876|IGHA1_HUMAN	46_MPL	45.7	770.8675++	774.8746++ (heavy)	P - y5+	2405501	213397	11.2724	1.47679e+06	4
DASGVTFTWTPSSGK	sp|P01876|IGHA1_HUMAN	48_MPL	45.7	770.8675++	774.8746++ (heavy)	P - y5+	1564253	193289	8.09282	1.06023e+06	4
DASGVTFTWTPSSGK	sp|P01876|IGHA1_HUMAN	50_MPL	45.7	770.8675++	774.8746++ (heavy)	P - y5+	1226844	262768	4.66892	611670	4
DASGVTFTWTPSSGK	sp|P01876|IGHA1_HUMAN	51_MPL	45.8	770.8675++	774.8746++ (heavy)	P - y5+	1587027	240389	6.60191	864908	4
DASGVTFTWTPSSGK	sp|P01876|IGHA1_HUMAN	54_MPL	45.9	770.8675++	774.8746++ (heavy)	P - y5+	1380242	215978	6.39066	837233	4
DASGVTFTWTPSSGK	sp|P01876|IGHA1_HUMAN	60_MPL	45.8	770.8675++	774.8746++ (heavy)	P - y5+	1776753	224263	7.92263	1.03793e+06	4
DASGVTFTWTPSSGK	sp|P01876|IGHA1_HUMAN	63_MPL	45.7	770.8675++	774.8746++ (heavy)	P - y5+	631900	137075	4.60989	603935	4
DASGVTFTWTPSSGK	sp|P01876|IGHA1_HUMAN	65_MPL	45.7	770.8675++	774.8746++ (heavy)	P - y5+	445410	81061	5.49475	719861	4
DASGVTFTWTPSSGK	sp|P01876|IGHA1_HUMAN	72_MPL	46.39	770.8675++	774.8746++ (heavy)	P - y5+	5348877	348628	15.3426	2.01002e+06	4
DASGVTFTWTPSSGK	sp|P01876|IGHA1_HUMAN	73_MPL	45.9	770.8675++	774.8746++ (heavy)	P - y5+	1631955	371345	4.39471	575746	4
DASGVTFTWTPSSGK	sp|P01876|IGHA1_HUMAN	75_MPL	46.09	770.8675++	774.8746++ (heavy)	P - y5+	2595100	401726	6.45988	846300	4
DASGVTFTWTPSSGK	sp|P01876|IGHA1_HUMAN	78_MPL	46.09	770.8675++	774.8746++ (heavy)	P - y5+	1500925	482734	3.10922	407335	4
DASGVTFTWTPSSGK	sp|P01876|IGHA1_HUMAN	34_MPL	45.8	770.8675++	774.8746++ (heavy)	P - y5+	1075956	230913	4.65957	610445	3	589979	260676
DASGVTFTWTPSSGK	sp|P01876|IGHA1_HUMAN	36_MPL	45.7	770.8675++	774.8746++ (heavy)	P - y5+	558116	250543	2.22763	291838	3
DASGVTFTWTPSSGK	sp|P01876|IGHA1_HUMAN	39_MPL	45.7	770.8675++	774.8746++ (heavy)	P - y5+	327339	122710	2.66758	349477	3
DASGVTFTWTPSSGK	sp|P01876|IGHA1_HUMAN	45_MPL	45.8	770.8675++	774.8746++ (heavy)	P - y5+	721845	233705	3.0887	404647	3
DASGVTFTWTPSSGK	sp|P01876|IGHA1_HUMAN	52_MPL	45.8	770.8675++	774.8746++ (heavy)	P - y5+	961097	219650	4.37558	573240	3
DASGVTFTWTPSSGK	sp|P01876|IGHA1_HUMAN	59_MPL	45.99	770.8675++	774.8746++ (heavy)	P - y5+	2124751	264251	8.04065	1.0534e+06	3
DASGVTFTWTPSSGK	sp|P01876|IGHA1_HUMAN	61_MPL	45.9	770.8675++	774.8746++ (heavy)	P - y5+	314922	206874	1.52229	199433	3
DASGVTFTWTPSSGK	sp|P01876|IGHA1_HUMAN	62_MPL	44.46	770.8675++	774.8746++ (heavy)	P - y5+	1390059	202267	6.8724	900344	3
DASGVTFTWTPSSGK	sp|P01876|IGHA1_HUMAN	67_MPL	45.7	770.8675++	774.8746++ (heavy)	P - y5+	975161	220885	4.41479	578376	3
DASGVTFTWTPSSGK	sp|P01876|IGHA1_HUMAN	68_MPL	46.09	770.8675++	774.8746++ (heavy)	P - y5+	1343591	348865	3.85132	504557	3
DASGVTFTWTPSSGK	sp|P01876|IGHA1_HUMAN	77_MPL	45.99	770.8675++	774.8746++ (heavy)	P - y5+	2318010	383557	6.04346	791746	3
DASGVTFTWTPSSGK	sp|P01876|IGHA1_HUMAN	79_MPL	45.8	770.8675++	774.8746++ (heavy)	P - y5+	2412609	384403	6.27625	822244	3
DASGVTFTWTPSSGK	sp|P01876|IGHA1_HUMAN	49_MPL	45.7	770.8675++	774.8746++ (heavy)	P - y5+	754252	172444	4.3739	573019	2	504014	240978
DASGVTFTWTPSSGK	sp|P01876|IGHA1_HUMAN	56_MPL	45.99	770.8675++	774.8746++ (heavy)	P - y5+	505317	248935	2.02992	265937	2
DASGVTFTWTPSSGK	sp|P01876|IGHA1_HUMAN	57_MPL	45.99	770.8675++	774.8746++ (heavy)	P - y5+	256083	65840	3.88947	509555	2
DASGVTFTWTPSSGK	sp|P01876|IGHA1_HUMAN	58_MPL	45.99	770.8675++	774.8746++ (heavy)	P - y5+	713891	228543	3.12366	409227	2
DASGVTFTWTPSSGK	sp|P01876|IGHA1_HUMAN	66_MPL	45.7	770.8675++	774.8746++ (heavy)	P - y5+	641884	256551	2.50197	327781	2
DASGVTFTWTPSSGK	sp|P01876|IGHA1_HUMAN	70_MPL	45.7	770.8675++	774.8746++ (heavy)	P - y5+	3692909	515471	7.16415	938566	2

## Sheet: HBB
Supplementary Table S5: Detailed absolute quantification data for the measured samples per protein via MRM.
Peptide Sequence	Protein Name	Sample	Peptide Retention Time	Precursor Light	Precursor Heavy	Transition	Light	Heavy	L/H ratio	Estimated Protein Concentration (ng/mL)	CKD stage	Average con per stage (ng/mL)	sd per stage (ng/mL)
LLVVYPWTQR	sp|P68871|HBB_HUMAN	1_MPL	49.65	637.8664++	642.8706++ (heavy)	P - y5+	446425	492371	0.906684	6835.72	5	6137.16	3769.96
LLVVYPWTQR	sp|P68871|HBB_HUMAN	3_MPL	49.35	637.8664++	642.8706++ (heavy)	P - y5+	324919	872712	0.37231	2806.94	5
LLVVYPWTQR	sp|P68871|HBB_HUMAN	4_MPL	48.86	637.8664++	642.8706++ (heavy)	P - y5+	694430	593739	1.16959	8817.82	5
LLVVYPWTQR	sp|P68871|HBB_HUMAN	5_MPL	48.51	637.8664++	642.8706++ (heavy)	P - y5+	202905	552532	0.367228	2768.62	5	n=72
LLVVYPWTQR	sp|P68871|HBB_HUMAN	6_MPL	48.36	637.8664++	642.8706++ (heavy)	P - y5+	570952	440586	1.29589	9770.06	5
LLVVYPWTQR	sp|P68871|HBB_HUMAN	7_MPL	48.46	637.8664++	642.8706++ (heavy)	P - y5+	735299	465379	1.58	11912	5
LLVVYPWTQR	sp|P68871|HBB_HUMAN	8_MPL	48.27	637.8664++	642.8706++ (heavy)	P - y5+	322804	536117	0.602115	4539.5	5
LLVVYPWTQR	sp|P68871|HBB_HUMAN	9_MPL	48.27	637.8664++	642.8706++ (heavy)	P - y5+	422564	396249	1.06641	8039.93	5
LLVVYPWTQR	sp|P68871|HBB_HUMAN	10_MPL	48.17	637.8664++	642.8706++ (heavy)	P - y5+	358665	447950	0.800681	6036.53	5
LLVVYPWTQR	sp|P68871|HBB_HUMAN	11_MPL	48.17	637.8664++	642.8706++ (heavy)	P - y5+	116852	231166	0.50549	3811.01	5
LLVVYPWTQR	sp|P68871|HBB_HUMAN	12_MPL	48.31	637.8664++	642.8706++ (heavy)	P - y5+	285235	423664	0.673258	5075.86	5
LLVVYPWTQR	sp|P68871|HBB_HUMAN	13_MPL	48.17	637.8664++	642.8706++ (heavy)	P - y5+	213195	401179	0.531421	4006.52	5
LLVVYPWTQR	sp|P68871|HBB_HUMAN	14_MPL	48.07	637.8664++	642.8706++ (heavy)	P - y5+	644000	273812	2.35198	17732.2	5
LLVVYPWTQR	sp|P68871|HBB_HUMAN	15_MPL	48.26	637.8664++	642.8706++ (heavy)	P - y5+	206544	273474	0.75526	5694.1	5
LLVVYPWTQR	sp|P68871|HBB_HUMAN	16_MPL	48.46	637.8664++	642.8706++ (heavy)	P - y5+	216782	290227	0.746939	5631.36	5
LLVVYPWTQR	sp|P68871|HBB_HUMAN	17_MPL	48.36	637.8664++	642.8706++ (heavy)	P - y5+	80722	129206	0.624754	4710.18	5
LLVVYPWTQR	sp|P68871|HBB_HUMAN	18_MPL	48.56	637.8664++	642.8706++ (heavy)	P - y5+	137858	256844	0.536738	4046.6	5
LLVVYPWTQR	sp|P68871|HBB_HUMAN	19_MPL	48.66	637.8664++	642.8706++ (heavy)	P - y5+	256854	223171	1.15093	8677.14	5
LLVVYPWTQR	sp|P68871|HBB_HUMAN	20_MPL	48.66	637.8664++	642.8706++ (heavy)	P - y5+	183952	165421	1.11202	8383.82	5
LLVVYPWTQR	sp|P68871|HBB_HUMAN	21_MPL	48.56	637.8664++	642.8706++ (heavy)	P - y5+	310619	216190	1.43679	10832.3	5
LLVVYPWTQR	sp|P68871|HBB_HUMAN	22_MPL	48.96	637.8664++	642.8706++ (heavy)	P - y5+	228249	111966	2.03856	15369.2	5
LLVVYPWTQR	sp|P68871|HBB_HUMAN	23_MPL	48.86	637.8664++	642.8706++ (heavy)	P - y5+	144882	221808	0.653187	4924.54	5
LLVVYPWTQR	sp|P68871|HBB_HUMAN	24_MPL	48.86	637.8664++	642.8706++ (heavy)	P - y5+	147990	149598	0.989251	7458.21	5
LLVVYPWTQR	sp|P68871|HBB_HUMAN	26_MPL	48.86	637.8664++	642.8706++ (heavy)	P - y5+	107223	134811	0.795358	5996.4	5
LLVVYPWTQR	sp|P68871|HBB_HUMAN	29_MPL	46.88	637.8664++	642.8706++ (heavy)	P - y5+	332260	380923	0.87225	6576.11	5
LLVVYPWTQR	sp|P68871|HBB_HUMAN	30_MPL	47.08	637.8664++	642.8706++ (heavy)	P - y5+	139360	322381	0.432284	3259.09	5
LLVVYPWTQR	sp|P68871|HBB_HUMAN	31_MPL	47.08	637.8664++	642.8706++ (heavy)	P - y5+	141920	413828	0.342944	2585.54	5
LLVVYPWTQR	sp|P68871|HBB_HUMAN	32_MPL	46.88	637.8664++	642.8706++ (heavy)	P - y5+	146552	333127	0.439928	3316.73	5
LLVVYPWTQR	sp|P68871|HBB_HUMAN	47_MPL	46.88	637.8664++	642.8706++ (heavy)	P - y5+	97664	300100	0.325438	2453.56	5
LLVVYPWTQR	sp|P68871|HBB_HUMAN	44_MPL	46.78	637.8664++	642.8706++ (heavy)	P - y5+	154445	254390	0.607119	4577.22	5
LLVVYPWTQR	sp|P68871|HBB_HUMAN	53_MPL	47.08	637.8664++	642.8706++ (heavy)	P - y5+	54492	241574	0.225571	1700.63	5
LLVVYPWTQR	sp|P68871|HBB_HUMAN	74_MPL	47.18	637.8664++	642.8706++ (heavy)	P - y5+	167510	548661	0.305307	2301.79	5
LLVVYPWTQR	sp|P68871|HBB_HUMAN	76_MPL	47.38	637.8664++	642.8706++ (heavy)	P - y5+	198336	795798	0.249229	1879	5
LLVVYPWTQR	sp|P68871|HBB_HUMAN	28_MPL	46.98	637.8664++	642.8706++ (heavy)	P - y5+	36300	130306	0.278575	2100.25	4	3634.73	1920.43
LLVVYPWTQR	sp|P68871|HBB_HUMAN	33_MPL	46.98	637.8664++	642.8706++ (heavy)	P - y5+	120322	330334	0.364243	2746.12	4
LLVVYPWTQR	sp|P68871|HBB_HUMAN	35_MPL	46.88	637.8664++	642.8706++ (heavy)	P - y5+	255451	365957	0.698036	5262.67	4
LLVVYPWTQR	sp|P68871|HBB_HUMAN	37_MPL	46.88	637.8664++	642.8706++ (heavy)	P - y5+	161215	373715	0.431385	3252.32	4
LLVVYPWTQR	sp|P68871|HBB_HUMAN	38_MPL	46.88	637.8664++	642.8706++ (heavy)	P - y5+	147821	244874	0.603661	4551.16	4
LLVVYPWTQR	sp|P68871|HBB_HUMAN	40_MPL	46.88	637.8664++	642.8706++ (heavy)	P - y5+	134791	116937	1.15268	8690.35	4
LLVVYPWTQR	sp|P68871|HBB_HUMAN	41_MPL	46.93	637.8664++	642.8706++ (heavy)	P - y5+	31989	155291	0.205994	1553.04	4
LLVVYPWTQR	sp|P68871|HBB_HUMAN	42_MPL	46.69	637.8664++	642.8706++ (heavy)	P - y5+	74714	193598	0.385923	2909.57	4
LLVVYPWTQR	sp|P68871|HBB_HUMAN	43_MPL	46.78	637.8664++	642.8706++ (heavy)	P - y5+	43576	156706	0.278075	2096.48	4
LLVVYPWTQR	sp|P68871|HBB_HUMAN	46_MPL	46.88	637.8664++	642.8706++ (heavy)	P - y5+	68802	302289	0.227603	1715.96	4
LLVVYPWTQR	sp|P68871|HBB_HUMAN	48_MPL	46.88	637.8664++	642.8706++ (heavy)	P - y5+	110760	232943	0.475481	3584.77	4
LLVVYPWTQR	sp|P68871|HBB_HUMAN	50_MPL	46.88	637.8664++	642.8706++ (heavy)	P - y5+	98237	235482	0.417174	3145.18	4
LLVVYPWTQR	sp|P68871|HBB_HUMAN	51_MPL	46.93	637.8664++	642.8706++ (heavy)	P - y5+	68889	221563	0.310923	2344.13	4
LLVVYPWTQR	sp|P68871|HBB_HUMAN	54_MPL	47.08	637.8664++	642.8706++ (heavy)	P - y5+	245297	240220	1.02113	7698.59	4
LLVVYPWTQR	sp|P68871|HBB_HUMAN	60_MPL	46.98	637.8664++	642.8706++ (heavy)	P - y5+	124402	280540	0.443438	3343.19	4
LLVVYPWTQR	sp|P68871|HBB_HUMAN	63_MPL	46.88	637.8664++	642.8706++ (heavy)	P - y5+	98506	199890	0.492801	3715.35	4
LLVVYPWTQR	sp|P68871|HBB_HUMAN	65_MPL	46.78	637.8664++	642.8706++ (heavy)	P - y5+	21746	83007	0.261978	1975.12	4
LLVVYPWTQR	sp|P68871|HBB_HUMAN	72_MPL	47.57	637.8664++	642.8706++ (heavy)	P - y5+	229305	814413	0.281559	2122.74	4
LLVVYPWTQR	sp|P68871|HBB_HUMAN	73_MPL	47.08	637.8664++	642.8706++ (heavy)	P - y5+	502948	616331	0.816036	6152.3	4
LLVVYPWTQR	sp|P68871|HBB_HUMAN	75_MPL	47.38	637.8664++	642.8706++ (heavy)	P - y5+	176929	314596	0.562401	4240.08	4
LLVVYPWTQR	sp|P68871|HBB_HUMAN	78_MPL	47.28	637.8664++	642.8706++ (heavy)	P - y5+	385841	929404	0.415149	3129.91	4
LLVVYPWTQR	sp|P68871|HBB_HUMAN	34_MPL	46.98	637.8664++	642.8706++ (heavy)	P - y5+	96122	306642	0.313467	2363.3	3	2363.48	1162.87
LLVVYPWTQR	sp|P68871|HBB_HUMAN	36_MPL	46.88	637.8664++	642.8706++ (heavy)	P - y5+	37068	243821	0.15203	1146.19	3
LLVVYPWTQR	sp|P68871|HBB_HUMAN	39_MPL	46.88	637.8664++	642.8706++ (heavy)	P - y5+	145565	311356	0.467519	3524.75	3
LLVVYPWTQR	sp|P68871|HBB_HUMAN	45_MPL	46.98	637.8664++	642.8706++ (heavy)	P - y5+	122606	285658	0.429206	3235.89	3
LLVVYPWTQR	sp|P68871|HBB_HUMAN	52_MPL	46.98	637.8664++	642.8706++ (heavy)	P - y5+	131088	205137	0.639027	4817.78	3
LLVVYPWTQR	sp|P68871|HBB_HUMAN	59_MPL	47.13	637.8664++	642.8706++ (heavy)	P - y5+	84868	318404	0.266542	2009.53	3
LLVVYPWTQR	sp|P68871|HBB_HUMAN	61_MPL	46.98	637.8664++	642.8706++ (heavy)	P - y5+	35453	226259	0.156692	1181.34	3
LLVVYPWTQR	sp|P68871|HBB_HUMAN	62_MPL	46.98	637.8664++	642.8706++ (heavy)	P - y5+	31646	250458	0.126353	952.603	3
LLVVYPWTQR	sp|P68871|HBB_HUMAN	67_MPL	46.78	637.8664++	642.8706++ (heavy)	P - y5+	87153	371542	0.234571	1768.49	3
LLVVYPWTQR	sp|P68871|HBB_HUMAN	68_MPL	47.18	637.8664++	642.8706++ (heavy)	P - y5+	245889	666000	0.369203	2783.51	3
LLVVYPWTQR	sp|P68871|HBB_HUMAN	77_MPL	47.28	637.8664++	642.8706++ (heavy)	P - y5+	255411	628164	0.406599	3065.45	3
LLVVYPWTQR	sp|P68871|HBB_HUMAN	79_MPL	47.08	637.8664++	642.8706++ (heavy)	P - y5+	125991	627838	0.200674	1512.93	3
LLVVYPWTQR	sp|P68871|HBB_HUMAN	49_MPL	46.88	637.8664++	642.8706++ (heavy)	P - y5+	62953	201890	0.311818	2350.88	2	1650.44	532.145
LLVVYPWTQR	sp|P68871|HBB_HUMAN	56_MPL	47.18	637.8664++	642.8706++ (heavy)	P - y5+	52292	234889	0.222624	1678.42	2
LLVVYPWTQR	sp|P68871|HBB_HUMAN	57_MPL	47.18	637.8664++	642.8706++ (heavy)	P - y5+	26230	91553	0.286501	2160	2
LLVVYPWTQR	sp|P68871|HBB_HUMAN	58_MPL	47.18	637.8664++	642.8706++ (heavy)	P - y5+	35792	265943	0.134585	1014.67	2
LLVVYPWTQR	sp|P68871|HBB_HUMAN	66_MPL	46.88	637.8664++	642.8706++ (heavy)	P - y5+	36130	175913	0.205386	1548.45	2
LLVVYPWTQR	sp|P68871|HBB_HUMAN	70_MPL	46.78	637.8664++	642.8706++ (heavy)	P - y5+	107376	703822	0.152561	1150.2	2

## Sheet: SERPINF1
Supplementary Table S5: Detailed absolute quantification data for the measured samples per protein via MRM.
Peptide Sequence	Protein Name	Sample	Peptide Retention Time	Precursor Light	Precursor Heavy	Transition	Light	Heavy	L/H ratio	Estimated Protein Concentration (ng/mL)	CKD stage	Average con per stage (ng/mL)	sd per stage (ng/mL)
LAAAVSNFGYDLYR	sp|P36955|PEDF_HUMAN	1_MPL	48.86	780.3963++	785.4004++ (heavy)	S - y9+	74038	72599	1.01982	15778.2	5	28909.2	19899.6
LAAAVSNFGYDLYR	sp|P36955|PEDF_HUMAN	3_MPL	48.56	780.3963++	785.4004++ (heavy)	S - y9+	62180	103548	0.600494	9290.6	5
LAAAVSNFGYDLYR	sp|P36955|PEDF_HUMAN	4_MPL	48.17	780.3963++	785.4004++ (heavy)	S - y9+	101283	72091	1.40493	21736.5	5
LAAAVSNFGYDLYR	sp|P36955|PEDF_HUMAN	5_MPL	47.87	780.3963++	785.4004++ (heavy)	S - y9+	96460	66338	1.45407	22496.7	5	n=71
LAAAVSNFGYDLYR	sp|P36955|PEDF_HUMAN	6_MPL	47.77	780.3963++	785.4004++ (heavy)	S - y9+	94768	56269	1.6842	26057.2	5	no 40 was excuded due to inferior quality of SIS
LAAAVSNFGYDLYR	sp|P36955|PEDF_HUMAN	7_MPL	47.77	780.3963++	785.4004++ (heavy)	S - y9+	60593	76419	0.792905	12267.5	5
LAAAVSNFGYDLYR	sp|P36955|PEDF_HUMAN	8_MPL	47.67	780.3963++	785.4004++ (heavy)	S - y9+	87424	61019	1.43273	22166.7	5
LAAAVSNFGYDLYR	sp|P36955|PEDF_HUMAN	9_MPL	47.57	780.3963++	785.4004++ (heavy)	S - y9+	40198	35459	1.13365	17539.3	5
LAAAVSNFGYDLYR	sp|P36955|PEDF_HUMAN	10_MPL	47.57	780.3963++	785.4004++ (heavy)	S - y9+	74630	52292	1.42718	22080.7	5
LAAAVSNFGYDLYR	sp|P36955|PEDF_HUMAN	11_MPL	47.57	780.3963++	785.4004++ (heavy)	S - y9+	42561	25723	1.65459	25599.1	5
LAAAVSNFGYDLYR	sp|P36955|PEDF_HUMAN	12_MPL	47.67	780.3963++	785.4004++ (heavy)	S - y9+	59399	55761	1.06524	16481	5
LAAAVSNFGYDLYR	sp|P36955|PEDF_HUMAN	13_MPL	47.57	780.3963++	785.4004++ (heavy)	S - y9+	64742	49255	1.31442	20336.2	5
LAAAVSNFGYDLYR	sp|P36955|PEDF_HUMAN	14_MPL	47.48	780.3963++	785.4004++ (heavy)	S - y9+	50938	43576	1.16895	18085.4	5
LAAAVSNFGYDLYR	sp|P36955|PEDF_HUMAN	15_MPL	47.67	780.3963++	785.4004++ (heavy)	S - y9+	27838	20731	1.34282	20775.5	5
LAAAVSNFGYDLYR	sp|P36955|PEDF_HUMAN	16_MPL	47.87	780.3963++	785.4004++ (heavy)	S - y9+	26400	27669	0.954136	14762	5
LAAAVSNFGYDLYR	sp|P36955|PEDF_HUMAN	17_MPL	47.77	780.3963++	785.4004++ (heavy)	S - y9+	27500	21238	1.29485	20033.4	5
LAAAVSNFGYDLYR	sp|P36955|PEDF_HUMAN	18_MPL	47.92	780.3963++	785.4004++ (heavy)	S - y9+	47553	34946	1.36076	21053.1	5
LAAAVSNFGYDLYR	sp|P36955|PEDF_HUMAN	19_MPL	47.97	780.3963++	785.4004++ (heavy)	S - y9+	46970	28097	1.67171	25864	5
LAAAVSNFGYDLYR	sp|P36955|PEDF_HUMAN	20_MPL	47.97	780.3963++	785.4004++ (heavy)	S - y9+	36976	33592	1.10074	17030.2	5
LAAAVSNFGYDLYR	sp|P36955|PEDF_HUMAN	21_MPL	47.97	780.3963++	785.4004++ (heavy)	S - y9+	35369	32238	1.09712	16974.2	5
LAAAVSNFGYDLYR	sp|P36955|PEDF_HUMAN	22_MPL	48.27	780.3963++	785.4004++ (heavy)	S - y9+	27415	20646	1.32786	20544.1	5
LAAAVSNFGYDLYR	sp|P36955|PEDF_HUMAN	23_MPL	48.22	780.3963++	785.4004++ (heavy)	S - y9+	34438	25300	1.36119	21059.7	5
LAAAVSNFGYDLYR	sp|P36955|PEDF_HUMAN	24_MPL	48.27	780.3963++	785.4004++ (heavy)	S - y9+	48907	31307	1.56217	24169.3	5
LAAAVSNFGYDLYR	sp|P36955|PEDF_HUMAN	26_MPL	45.5	780.3963++	785.4004++ (heavy)	S - y9+	193175	29192	6.6174	102382	5
LAAAVSNFGYDLYR	sp|P36955|PEDF_HUMAN	29_MPL	46.39	780.3963++	785.4004++ (heavy)	S - y9+	57622	27077	2.12808	32924.7	5
LAAAVSNFGYDLYR	sp|P36955|PEDF_HUMAN	30_MPL	46.39	780.3963++	785.4004++ (heavy)	S - y9+	74221	18873	3.93266	60844.4	5
LAAAVSNFGYDLYR	sp|P36955|PEDF_HUMAN	31_MPL	46.49	780.3963++	785.4004++ (heavy)	S - y9+	55676	28092	1.98192	30663.4	5
LAAAVSNFGYDLYR	sp|P36955|PEDF_HUMAN	32_MPL	46.29	780.3963++	785.4004++ (heavy)	S - y9+	48917	26320	1.85855	28754.7	5
LAAAVSNFGYDLYR	sp|P36955|PEDF_HUMAN	47_MPL	46.29	780.3963++	785.4004++ (heavy)	S - y9+	37223	23180	1.60582	24844.6	5
LAAAVSNFGYDLYR	sp|P36955|PEDF_HUMAN	44_MPL	46.29	780.3963++	785.4004++ (heavy)	S - y9+	50948	15826	3.21926	49807	5
LAAAVSNFGYDLYR	sp|P36955|PEDF_HUMAN	53_MPL	46.54	780.3963++	785.4004++ (heavy)	S - y9+	35792	17177	2.08372	32238.4	5
LAAAVSNFGYDLYR	sp|P36955|PEDF_HUMAN	74_MPL	46.69	780.3963++	785.4004++ (heavy)	S - y9+	96714	23607	4.09684	63384.5	5
LAAAVSNFGYDLYR	sp|P36955|PEDF_HUMAN	76_MPL	46.83	780.3963++	785.4004++ (heavy)	S - y9+	102637	20900	4.91086	75978.8	5
LAAAVSNFGYDLYR	sp|P36955|PEDF_HUMAN	28_MPL	46.19	780.3963++	785.4004++ (heavy)	S - y9+	44761	22846	1.95925	30312.7	4	36446.6	9004.22
LAAAVSNFGYDLYR	sp|P36955|PEDF_HUMAN	33_MPL	46.44	780.3963++	785.4004++ (heavy)	S - y9+	67015	23184	2.89057	44721.7	4
LAAAVSNFGYDLYR	sp|P36955|PEDF_HUMAN	35_MPL	46.39	780.3963++	785.4004++ (heavy)	S - y9+	57282	23606	2.42659	37543.1	4
LAAAVSNFGYDLYR	sp|P36955|PEDF_HUMAN	37_MPL	46.34	780.3963++	785.4004++ (heavy)	S - y9+	66179	20395	3.24486	50203.2	4
LAAAVSNFGYDLYR	sp|P36955|PEDF_HUMAN	38_MPL	46.29	780.3963++	785.4004++ (heavy)	S - y9+	58892	21746	2.70818	41899.8	4
LAAAVSNFGYDLYR	sp|P36955|PEDF_HUMAN	41_MPL	46.39	780.3963++	785.4004++ (heavy)	S - y9+	24030	15823	1.51868	23496.3	4
LAAAVSNFGYDLYR	sp|P36955|PEDF_HUMAN	42_MPL	46.19	780.3963++	785.4004++ (heavy)	S - y9+	54407	24707	2.20209	34069.8	4
LAAAVSNFGYDLYR	sp|P36955|PEDF_HUMAN	43_MPL	46.29	780.3963++	785.4004++ (heavy)	S - y9+	21154	15654	1.35135	20907.5	4
LAAAVSNFGYDLYR	sp|P36955|PEDF_HUMAN	46_MPL	46.29	780.3963++	785.4004++ (heavy)	S - y9+	51107	19461	2.62612	40630.3	4
LAAAVSNFGYDLYR	sp|P36955|PEDF_HUMAN	48_MPL	46.29	780.3963++	785.4004++ (heavy)	S - y9+	40953	14554	2.81387	43534.9	4
LAAAVSNFGYDLYR	sp|P36955|PEDF_HUMAN	50_MPL	46.29	780.3963++	785.4004++ (heavy)	S - y9+	34952	21242	1.64542	25457.2	4
LAAAVSNFGYDLYR	sp|P36955|PEDF_HUMAN	51_MPL	46.39	780.3963++	785.4004++ (heavy)	S - y9+	46538	15823	2.94116	45504.4	4
LAAAVSNFGYDLYR	sp|P36955|PEDF_HUMAN	54_MPL	46.59	780.3963++	785.4004++ (heavy)	S - y9+	40023	18107	2.21036	34197.8	4
LAAAVSNFGYDLYR	sp|P36955|PEDF_HUMAN	60_MPL	46.49	780.3963++	785.4004++ (heavy)	S - y9+	31398	18280	1.71761	26574.2	4
LAAAVSNFGYDLYR	sp|P36955|PEDF_HUMAN	63_MPL	46.39	780.3963++	785.4004++ (heavy)	S - y9+	28763	14297	2.01182	31126	4
LAAAVSNFGYDLYR	sp|P36955|PEDF_HUMAN	65_MPL	46.29	780.3963++	785.4004++ (heavy)	S - y9+	21411	6093	3.51403	54367.6	4
LAAAVSNFGYDLYR	sp|P36955|PEDF_HUMAN	72_MPL	46.98	780.3963++	785.4004++ (heavy)	S - y9+	95967	39860	2.4076	37249.4	4
LAAAVSNFGYDLYR	sp|P36955|PEDF_HUMAN	73_MPL	46.54	780.3963++	785.4004++ (heavy)	S - y9+	71330	30969	2.30327	35635.2	4
LAAAVSNFGYDLYR	sp|P36955|PEDF_HUMAN	75_MPL	46.78	780.3963++	785.4004++ (heavy)	S - y9+	32915	17177	1.91623	29647	4
LAAAVSNFGYDLYR	sp|P36955|PEDF_HUMAN	78_MPL	46.78	780.3963++	785.4004++ (heavy)	S - y9+	104837	38753	2.70526	41854.7	4
LAAAVSNFGYDLYR	sp|P36955|PEDF_HUMAN	34_MPL	46.49	780.3963++	785.4004++ (heavy)	S - y9+	34692	24115	1.43861	22257.5	3	31648.5	9744.18
LAAAVSNFGYDLYR	sp|P36955|PEDF_HUMAN	36_MPL	46.29	780.3963++	785.4004++ (heavy)	S - y9+	23350	18866	1.23768	19148.8	3
LAAAVSNFGYDLYR	sp|P36955|PEDF_HUMAN	39_MPL	46.39	780.3963++	785.4004++ (heavy)	S - y9+	44846	24454	1.83389	28373.2	3
LAAAVSNFGYDLYR	sp|P36955|PEDF_HUMAN	45_MPL	46.49	780.3963++	785.4004++ (heavy)	S - y9+	37400	22423	1.66793	25805.5	3
LAAAVSNFGYDLYR	sp|P36955|PEDF_HUMAN	52_MPL	46.39	780.3963++	785.4004++ (heavy)	S - y9+	46369	18869	2.45742	38020.1	3
LAAAVSNFGYDLYR	sp|P36955|PEDF_HUMAN	59_MPL	46.59	780.3963++	785.4004++ (heavy)	S - y9+	60753	25130	2.41755	37403.3	3
LAAAVSNFGYDLYR	sp|P36955|PEDF_HUMAN	61_MPL	46.49	780.3963++	785.4004++ (heavy)	S - y9+	11846	12269	0.965523	14938.2	3
LAAAVSNFGYDLYR	sp|P36955|PEDF_HUMAN	62_MPL	46.44	780.3963++	785.4004++ (heavy)	S - y9+	41207	19800	2.08116	32198.9	3
LAAAVSNFGYDLYR	sp|P36955|PEDF_HUMAN	67_MPL	46.29	780.3963++	785.4004++ (heavy)	S - y9+	41975	17603	2.38454	36892.6	3
LAAAVSNFGYDLYR	sp|P36955|PEDF_HUMAN	68_MPL	46.59	780.3963++	785.4004++ (heavy)	S - y9+	96545	30800	3.13458	48496.9	3
LAAAVSNFGYDLYR	sp|P36955|PEDF_HUMAN	77_MPL	46.78	780.3963++	785.4004++ (heavy)	S - y9+	61176	23692	2.58214	39949.7	3
LAAAVSNFGYDLYR	sp|P36955|PEDF_HUMAN	79_MPL	46.49	780.3963++	785.4004++ (heavy)	S - y9+	78029	33260	2.34603	36296.8	3
LAAAVSNFGYDLYR	sp|P36955|PEDF_HUMAN	49_MPL	46.39	780.3963++	785.4004++ (heavy)	S - y9+	20561	16161	1.27226	19683.9	2	14972.4	3145.44
LAAAVSNFGYDLYR	sp|P36955|PEDF_HUMAN	56_MPL	46.59	780.3963++	785.4004++ (heavy)	S - y9+	23015	24115	0.954385	14765.8	2
LAAAVSNFGYDLYR	sp|P36955|PEDF_HUMAN	57_MPL	46.59	780.3963++	785.4004++ (heavy)	S - y9+	5923	7446	0.795461	12307	2
LAAAVSNFGYDLYR	sp|P36955|PEDF_HUMAN	58_MPL	46.69	780.3963++	785.4004++ (heavy)	S - y9+	14046	16923	0.829995	12841.3	2
LAAAVSNFGYDLYR	sp|P36955|PEDF_HUMAN	66_MPL	46.29	780.3963++	785.4004++ (heavy)	S - y9+	17938	22507	0.796996	12330.8	2
LAAAVSNFGYDLYR	sp|P36955|PEDF_HUMAN	70_MPL	46.29	780.3963++	785.4004++ (heavy)	S - y9+	47299	40869	1.15733	17905.8	2

## Sheet: AMBP
Supplementary Table S5: Detailed absolute quantification data for the measured samples per protein via MRM.
Peptide Sequence	Protein Name	Sample	Peptide Retention Time	Precursor Light	Precursor Heavy	Transition	Light	Heavy	L/H ratio	Estimated Protein Concentration (ng/mL)	CKD Stage	Average con per stage (ng/mL)	sd per stage (ng/mL)
TVAACNLPIVR	sp|P02760|AMBP_HUMAN	1_MPL	46.39	607.3397++	612.3438++ (heavy)	P - y4+	772021	2264026	0.340995	20376.4	5	24940.2	15351.2
TVAACNLPIVR	sp|P02760|AMBP_HUMAN	3_MPL	46.19	607.3397++	612.3438++ (heavy)	P - y4+	291412	1803216	0.161607	9656.92	5
TVAACNLPIVR	sp|P02760|AMBP_HUMAN	4_MPL	45.9	607.3397++	612.3438++ (heavy)	P - y4+	768362	1742038	0.441071	26356.5	5
TVAACNLPIVR	sp|P02760|AMBP_HUMAN	5_MPL	45.6	607.3397++	612.3438++ (heavy)	P - y4+	762408	2153768	0.353988	21152.8	5	n=71
TVAACNLPIVR	sp|P02760|AMBP_HUMAN	6_MPL	45.5	607.3397++	612.3438++ (heavy)	P - y4+	565816	1102102	0.513397	30678.4	5	no 28 was excuded due to inferior quality of SIS
TVAACNLPIVR	sp|P02760|AMBP_HUMAN	7_MPL	45.6	607.3397++	612.3438++ (heavy)	P - y4+	358257	1152194	0.310935	18580.1	5
TVAACNLPIVR	sp|P02760|AMBP_HUMAN	8_MPL	45.4	607.3397++	612.3438++ (heavy)	P - y4+	401072	933296	0.429737	25679.2	5
TVAACNLPIVR	sp|P02760|AMBP_HUMAN	9_MPL	45.4	607.3397++	612.3438++ (heavy)	P - y4+	435425	1009111	0.431494	25784.2	5
TVAACNLPIVR	sp|P02760|AMBP_HUMAN	10_MPL	45.4	607.3397++	612.3438++ (heavy)	P - y4+	431195	1025441	0.420497	25127.1	5
TVAACNLPIVR	sp|P02760|AMBP_HUMAN	11_MPL	45.2	607.3397++	612.3438++ (heavy)	P - y4+	202260	479076	0.422188	25228.1	5
TVAACNLPIVR	sp|P02760|AMBP_HUMAN	12_MPL	45.4	607.3397++	612.3438++ (heavy)	P - y4+	428656	967565	0.443026	26473.3	5
TVAACNLPIVR	sp|P02760|AMBP_HUMAN	13_MPL	45.4	607.3397++	612.3438++ (heavy)	P - y4+	625131	941927	0.663672	39658.2	5
TVAACNLPIVR	sp|P02760|AMBP_HUMAN	14_MPL	45.2	607.3397++	612.3438++ (heavy)	P - y4+	524609	1031957	0.508363	30377.6	5
TVAACNLPIVR	sp|P02760|AMBP_HUMAN	15_MPL	45.3	607.3397++	612.3438++ (heavy)	P - y4+	179721	591454	0.303863	18157.5	5
TVAACNLPIVR	sp|P02760|AMBP_HUMAN	16_MPL	45.6	607.3397++	612.3438++ (heavy)	P - y4+	252951	969069	0.261025	15597.7	5
TVAACNLPIVR	sp|P02760|AMBP_HUMAN	17_MPL	45.45	607.3397++	612.3438++ (heavy)	P - y4+	192244	446679	0.430385	25718	5
TVAACNLPIVR	sp|P02760|AMBP_HUMAN	18_MPL	45.6	607.3397++	612.3438++ (heavy)	P - y4+	241151	772614	0.312124	18651.2	5
TVAACNLPIVR	sp|P02760|AMBP_HUMAN	19_MPL	45.6	607.3397++	612.3438++ (heavy)	P - y4+	316542	837851	0.377802	22575.8	5
TVAACNLPIVR	sp|P02760|AMBP_HUMAN	20_MPL	45.7	607.3397++	612.3438++ (heavy)	P - y4+	478663	975857	0.490505	29310.5	5
TVAACNLPIVR	sp|P02760|AMBP_HUMAN	21_MPL	45.8	607.3397++	612.3438++ (heavy)	P - y4+	353434	915866	0.385901	23059.8	5
TVAACNLPIVR	sp|P02760|AMBP_HUMAN	22_MPL	45.85	607.3397++	612.3438++ (heavy)	P - y4+	220759	581554	0.379602	22683.4	5
TVAACNLPIVR	sp|P02760|AMBP_HUMAN	23_MPL	45.9	607.3397++	612.3438++ (heavy)	P - y4+	304358	1083148	0.280994	16791	5
TVAACNLPIVR	sp|P02760|AMBP_HUMAN	24_MPL	45.99	607.3397++	612.3438++ (heavy)	P - y4+	367649	883374	0.416187	24869.6	5
TVAACNLPIVR	sp|P02760|AMBP_HUMAN	26_MPL	45.9	607.3397++	612.3438++ (heavy)	P - y4+	1076584	624925	1.72274	102944	5
TVAACNLPIVR	sp|P02760|AMBP_HUMAN	29_MPL	44.02	607.3397++	612.3438++ (heavy)	P - y4+	360358	745935	0.483096	28867.7	5
TVAACNLPIVR	sp|P02760|AMBP_HUMAN	30_MPL	44.12	607.3397++	612.3438++ (heavy)	P - y4+	623523	1365845	0.456511	27279.1	5
TVAACNLPIVR	sp|P02760|AMBP_HUMAN	31_MPL	41.95	607.3397++	612.3438++ (heavy)	P - y4+	178959	389988	0.458883	27420.9	5
TVAACNLPIVR	sp|P02760|AMBP_HUMAN	32_MPL	44.17	607.3397++	612.3438++ (heavy)	P - y4+	216900	1220751	0.177678	10617.2	5
TVAACNLPIVR	sp|P02760|AMBP_HUMAN	47_MPL	43.63	607.3397++	612.3438++ (heavy)	P - y4+	150275	558201	0.269213	16087	5
TVAACNLPIVR	sp|P02760|AMBP_HUMAN	44_MPL	43.63	607.3397++	612.3438++ (heavy)	P - y4+	131262	524456	0.250282	14955.8	5
TVAACNLPIVR	sp|P02760|AMBP_HUMAN	53_MPL	44.02	607.3397++	612.3438++ (heavy)	P - y4+	224397	684361	0.327893	19593.5	5
TVAACNLPIVR	sp|P02760|AMBP_HUMAN	74_MPL	44.46	607.3397++	612.3438++ (heavy)	P - y4+	469090	1589472	0.295123	17635.3	5
TVAACNLPIVR	sp|P02760|AMBP_HUMAN	76_MPL	45.9	607.3397++	612.3438++ (heavy)	P - y4+	32915	130391	0.252433	15084.3	5
TVAACNLPIVR	sp|P02760|AMBP_HUMAN	33_MPL	44.07	607.3397++	612.3438++ (heavy)	P - y4+	104499	353265	0.295809	17676.3	4	16650.6	4968.08
TVAACNLPIVR	sp|P02760|AMBP_HUMAN	35_MPL	44.02	607.3397++	612.3438++ (heavy)	P - y4+	335580	946411	0.354582	21188.3	4
TVAACNLPIVR	sp|P02760|AMBP_HUMAN	37_MPL	44.12	607.3397++	612.3438++ (heavy)	P - y4+	290650	1052349	0.276192	16504	4
TVAACNLPIVR	sp|P02760|AMBP_HUMAN	38_MPL	43.82	607.3397++	612.3438++ (heavy)	P - y4+	139614	574701	0.242933	14516.6	4
TVAACNLPIVR	sp|P02760|AMBP_HUMAN	40_MPL	42.98	607.3397++	612.3438++ (heavy)	P - y4+	112452	226766	0.495894	29632.5	4
TVAACNLPIVR	sp|P02760|AMBP_HUMAN	41_MPL	44.02	607.3397++	612.3438++ (heavy)	P - y4+	132421	782767	0.16917	10108.9	4
TVAACNLPIVR	sp|P02760|AMBP_HUMAN	42_MPL	43.33	607.3397++	612.3438++ (heavy)	P - y4+	63038	254181	0.248004	14819.7	4
TVAACNLPIVR	sp|P02760|AMBP_HUMAN	43_MPL	43.18	607.3397++	612.3438++ (heavy)	P - y4+	56184	162798	0.345115	20622.6	4
TVAACNLPIVR	sp|P02760|AMBP_HUMAN	46_MPL	41.45	607.3397++	612.3438++ (heavy)	P - y4+	144967	453772	0.319471	19090.2	4
TVAACNLPIVR	sp|P02760|AMBP_HUMAN	48_MPL	43.58	607.3397++	612.3438++ (heavy)	P - y4+	155944	398195	0.391627	23401.9	4
TVAACNLPIVR	sp|P02760|AMBP_HUMAN	50_MPL	43.77	607.3397++	612.3438++ (heavy)	P - y4+	205983	669741	0.307556	18378.2	4
TVAACNLPIVR	sp|P02760|AMBP_HUMAN	51_MPL	43.77	607.3397++	612.3438++ (heavy)	P - y4+	195121	548555	0.3557	21255.1	4
TVAACNLPIVR	sp|P02760|AMBP_HUMAN	54_MPL	44.12	607.3397++	612.3438++ (heavy)	P - y4+	179129	656861	0.272705	16295.6	4
TVAACNLPIVR	sp|P02760|AMBP_HUMAN	60_MPL	44.02	607.3397++	612.3438++ (heavy)	P - y4+	149767	726499	0.206149	12318.6	4
TVAACNLPIVR	sp|P02760|AMBP_HUMAN	63_MPL	43.87	607.3397++	612.3438++ (heavy)	P - y4+	109322	447610	0.244235	14594.4	4
TVAACNLPIVR	sp|P02760|AMBP_HUMAN	65_MPL	43.53	607.3397++	612.3438++ (heavy)	P - y4+	66433	272162	0.244094	14586	4
TVAACNLPIVR	sp|P02760|AMBP_HUMAN	72_MPL	44.81	607.3397++	612.3438++ (heavy)	P - y4+	918412	3679320	0.249615	14915.9	4
TVAACNLPIVR	sp|P02760|AMBP_HUMAN	73_MPL	44.41	607.3397++	612.3438++ (heavy)	P - y4+	256092	1675095	0.152882	9135.57	4
TVAACNLPIVR	sp|P02760|AMBP_HUMAN	75_MPL	44.71	607.3397++	612.3438++ (heavy)	P - y4+	290989	1700071	0.171163	10228	4
TVAACNLPIVR	sp|P02760|AMBP_HUMAN	78_MPL	44.61	607.3397++	612.3438++ (heavy)	P - y4+	526129	2287480	0.230004	13744	4
TVAACNLPIVR	sp|P02760|AMBP_HUMAN	34_MPL	44.02	607.3397++	612.3438++ (heavy)	P - y4+	158483	456664	0.347045	20737.9	3	14991.4	3581.24
TVAACNLPIVR	sp|P02760|AMBP_HUMAN	36_MPL	43.92	607.3397++	612.3438++ (heavy)	P - y4+	106699	550501	0.193822	11581.9	3
TVAACNLPIVR	sp|P02760|AMBP_HUMAN	39_MPL	43.92	607.3397++	612.3438++ (heavy)	P - y4+	140058	635298	0.22046	13173.8	3
TVAACNLPIVR	sp|P02760|AMBP_HUMAN	45_MPL	43.82	607.3397++	612.3438++ (heavy)	P - y4+	170329	567085	0.300359	17948.1	3
TVAACNLPIVR	sp|P02760|AMBP_HUMAN	52_MPL	43.82	607.3397++	612.3438++ (heavy)	P - y4+	137075	500409	0.273926	16368.6	3
TVAACNLPIVR	sp|P02760|AMBP_HUMAN	59_MPL	44.22	607.3397++	612.3438++ (heavy)	P - y4+	253674	744352	0.340798	20364.6	3
TVAACNLPIVR	sp|P02760|AMBP_HUMAN	61_MPL	43.58	607.3397++	612.3438++ (heavy)	P - y4+	28944	163422	0.177112	10583.4	3
TVAACNLPIVR	sp|P02760|AMBP_HUMAN	62_MPL	44.07	607.3397++	612.3438++ (heavy)	P - y4+	237549	848982	0.279805	16719.9	3
TVAACNLPIVR	sp|P02760|AMBP_HUMAN	67_MPL	43.92	607.3397++	612.3438++ (heavy)	P - y4+	183529	1049641	0.174849	10448.2	3
TVAACNLPIVR	sp|P02760|AMBP_HUMAN	68_MPL	44.51	607.3397++	612.3438++ (heavy)	P - y4+	651530	3309013	0.196896	11765.6	3
TVAACNLPIVR	sp|P02760|AMBP_HUMAN	77_MPL	44.61	607.3397++	612.3438++ (heavy)	P - y4+	452094	1819378	0.248488	14848.6	3
TVAACNLPIVR	sp|P02760|AMBP_HUMAN	79_MPL	44.32	607.3397++	612.3438++ (heavy)	P - y4+	589593	2294403	0.25697	15355.4	3
TVAACNLPIVR	sp|P02760|AMBP_HUMAN	49_MPL	43.63	607.3397++	612.3438++ (heavy)	P - y4+	75561	409364	0.184581	11029.8	2	9303.12	2330.59
TVAACNLPIVR	sp|P02760|AMBP_HUMAN	56_MPL	44.12	607.3397++	612.3438++ (heavy)	P - y4+	129649	688952	0.188183	11245	2
TVAACNLPIVR	sp|P02760|AMBP_HUMAN	57_MPL	44.41	607.3397++	612.3438++ (heavy)	P - y4+	16246	189113	0.0859063	5133.39	2
TVAACNLPIVR	sp|P02760|AMBP_HUMAN	58_MPL	44.22	607.3397++	612.3438++ (heavy)	P - y4+	129480	753523	0.171833	10268	2
TVAACNLPIVR	sp|P02760|AMBP_HUMAN	66_MPL	43.92	607.3397++	612.3438++ (heavy)	P - y4+	161529	958850	0.168461	10066.5	2
TVAACNLPIVR	sp|P02760|AMBP_HUMAN	70_MPL	44.12	607.3397++	612.3438++ (heavy)	P - y4+	442872	3276860	0.135151	8076.06	2

## Sheet: B2M
Supplementary Table S5: Detailed absolute quantification data for the measured samples per protein via MRM.
Peptide Sequence	Protein Name	Sample	Peptide Retention Time	Precursor Light	Precursor Heavy	Transition	Light	Heavy	L/H ratio	Estimated Protein Concentration (ng/mL)	CKD stage	Average con per stage (ng/mL)	sd per stage (ng/mL)
VEHSDLSFSK	sp|P61769|B2MG_HUMAN	1_MPL	44.27	383.5243+++	386.1957+++ (heavy)	S - y4+	39938	717784	0.0556407	1627.82	5	2489.69	1976.02
VEHSDLSFSK	sp|P61769|B2MG_HUMAN	3_MPL	43.82	383.5243+++	386.1957+++ (heavy)	S - y4+	12863	719587	0.0178755	522.966	5
VEHSDLSFSK	sp|P61769|B2MG_HUMAN	4_MPL	42.74	383.5243+++	386.1957+++ (heavy)	S - y4+	33000	496263	0.066497	1945.43	5
VEHSDLSFSK	sp|P61769|B2MG_HUMAN	5_MPL	40.37	383.5243+++	386.1957+++ (heavy)	S - y4+	31990	351471	0.0910175	2662.8	5	n=71
VEHSDLSFSK	sp|P61769|B2MG_HUMAN	6_MPL	25.66	383.5243+++	386.1957+++ (heavy)	S - y4+	53899	619462	0.0870094	2545.54	5	no 57 was excuded as light was at background
VEHSDLSFSK	sp|P61769|B2MG_HUMAN	7_MPL	21.31	383.5243+++	386.1957+++ (heavy)	S - y4+	40276	1081118	0.037254	1089.9	5
VEHSDLSFSK	sp|P61769|B2MG_HUMAN	8_MPL	18.75	383.5243+++	386.1957+++ (heavy)	S - y4+	32328	961979	0.0336057	983.168	5
VEHSDLSFSK	sp|P61769|B2MG_HUMAN	9_MPL	19.74	383.5243+++	386.1957+++ (heavy)	S - y4+	38669	1092202	0.0354046	1035.8	5
VEHSDLSFSK	sp|P61769|B2MG_HUMAN	10_MPL	15.89	383.5243+++	386.1957+++ (heavy)	S - y4+	145029	922127	0.157277	4601.28	5
VEHSDLSFSK	sp|P61769|B2MG_HUMAN	11_MPL	11.54	383.5243+++	386.1957+++ (heavy)	S - y4+	31725	351769	0.090187	2638.51	5
VEHSDLSFSK	sp|P61769|B2MG_HUMAN	12_MPL	14.8	383.5243+++	386.1957+++ (heavy)	S - y4+	88337	903681	0.0977524	2859.84	5
VEHSDLSFSK	sp|P61769|B2MG_HUMAN	13_MPL	15.79	383.5243+++	386.1957+++ (heavy)	S - y4+	173573	769186	0.225658	6601.84	5
VEHSDLSFSK	sp|P61769|B2MG_HUMAN	14_MPL	16.28	383.5243+++	386.1957+++ (heavy)	S - y4+	259473	947845	0.27375	8008.83	5
VEHSDLSFSK	sp|P61769|B2MG_HUMAN	15_MPL	11.94	383.5243+++	386.1957+++ (heavy)	S - y4+	16415	445748	0.0368257	1077.37	5
VEHSDLSFSK	sp|P61769|B2MG_HUMAN	16_MPL	15.39	383.5243+++	386.1957+++ (heavy)	S - y4+	74630	1141955	0.0653528	1911.96	5
VEHSDLSFSK	sp|P61769|B2MG_HUMAN	17_MPL	11.24	383.5243+++	386.1957+++ (heavy)	S - y4+	24026	407601	0.0589449	1724.49	5
VEHSDLSFSK	sp|P61769|B2MG_HUMAN	18_MPL	14.45	383.5243+++	386.1957+++ (heavy)	S - y4+	60245	863320	0.0697829	2041.57	5
VEHSDLSFSK	sp|P61769|B2MG_HUMAN	19_MPL	15.49	383.5243+++	386.1957+++ (heavy)	S - y4+	54407	759075	0.0716754	2096.93	5
VEHSDLSFSK	sp|P61769|B2MG_HUMAN	20_MPL	16.08	383.5243+++	386.1957+++ (heavy)	S - y4+	163699	1191265	0.137416	4020.24	5
VEHSDLSFSK	sp|P61769|B2MG_HUMAN	21_MPL	15.34	383.5243+++	386.1957+++ (heavy)	S - y4+	77168	981357	0.078634	2300.51	5
VEHSDLSFSK	sp|P61769|B2MG_HUMAN	22_MPL	12.23	383.5243+++	386.1957+++ (heavy)	S - y4+	53824	548650	0.0981026	2870.09	5
VEHSDLSFSK	sp|P61769|B2MG_HUMAN	23_MPL	16.72	383.5243+++	386.1957+++ (heavy)	S - y4+	137921	1473982	0.0935703	2737.49	5
VEHSDLSFSK	sp|P61769|B2MG_HUMAN	24_MPL	15.59	383.5243+++	386.1957+++ (heavy)	S - y4+	68538	1015541	0.0674892	1974.46	5
VEHSDLSFSK	sp|P61769|B2MG_HUMAN	26_MPL	15.64	383.5243+++	386.1957+++ (heavy)	S - y4+	218777	698715	0.313113	9160.43	5
VEHSDLSFSK	sp|P61769|B2MG_HUMAN	29_MPL	14.9	383.5243+++	386.1957+++ (heavy)	S - y4+	45438	855028	0.0531421	1554.72	5
VEHSDLSFSK	sp|P61769|B2MG_HUMAN	30_MPL	15.84	383.5243+++	386.1957+++ (heavy)	S - y4+	75984	995657	0.0763154	2232.68	5
VEHSDLSFSK	sp|P61769|B2MG_HUMAN	31_MPL	18.9	383.5243+++	386.1957+++ (heavy)	S - y4+	40192	713299	0.0563466	1648.47	5
VEHSDLSFSK	sp|P61769|B2MG_HUMAN	32_MPL	16.63	383.5243+++	386.1957+++ (heavy)	S - y4+	18195	692760	0.0262645	768.393	5
VEHSDLSFSK	sp|P61769|B2MG_HUMAN	44_MPL	41.6	383.5243+++	386.1957+++ (heavy)	S - y4+	18615	549316	0.0338876	991.414	5
VEHSDLSFSK	sp|P61769|B2MG_HUMAN	47_MPL	11.99	383.5243+++	386.1957+++ (heavy)	S - y4+	23865	528673	0.0451413	1320.65	5
VEHSDLSFSK	sp|P61769|B2MG_HUMAN	53_MPL	12.23	383.5243+++	386.1957+++ (heavy)	S - y4+	28177	523171	0.0538581	1575.67	5
VEHSDLSFSK	sp|P61769|B2MG_HUMAN	74_MPL	40.17	383.5243+++	386.1957+++ (heavy)	S - y4+	16161	366042	0.0441507	1291.67	5
VEHSDLSFSK	sp|P61769|B2MG_HUMAN	76_MPL	41.75	383.5243+++	386.1957+++ (heavy)	S - y4+	40446	681315	0.0593646	1736.77	5
VEHSDLSFSK	sp|P61769|B2MG_HUMAN	28_MPL	13.86	383.5243+++	386.1957+++ (heavy)	S - y4+	15569	821944	0.0189417	554.157	4	807.221	438.438
VEHSDLSFSK	sp|P61769|B2MG_HUMAN	33_MPL	14.45	383.5243+++	386.1957+++ (heavy)	S - y4+	7361	756368	0.00973204	284.72	4
VEHSDLSFSK	sp|P61769|B2MG_HUMAN	35_MPL	13.91	383.5243+++	386.1957+++ (heavy)	S - y4+	11677	651524	0.0179226	524.343	4
VEHSDLSFSK	sp|P61769|B2MG_HUMAN	37_MPL	14.31	383.5243+++	386.1957+++ (heavy)	S - y4+	22169	761445	0.0291144	851.769	4
VEHSDLSFSK	sp|P61769|B2MG_HUMAN	38_MPL	12.73	383.5243+++	386.1957+++ (heavy)	S - y4+	10661	556424	0.0191598	560.54	4
VEHSDLSFSK	sp|P61769|B2MG_HUMAN	40_MPL	38.89	383.5243+++	386.1957+++ (heavy)	S - y4+	64392	860866	0.0747991	2188.32	4
VEHSDLSFSK	sp|P61769|B2MG_HUMAN	41_MPL	13.52	383.5243+++	386.1957+++ (heavy)	S - y4+	15400	713461	0.0215849	631.488	4
VEHSDLSFSK	sp|P61769|B2MG_HUMAN	42_MPL	12.82	383.5243+++	386.1957+++ (heavy)	S - y4+	8294	588336	0.0140974	412.433	4
VEHSDLSFSK	sp|P61769|B2MG_HUMAN	43_MPL	41.16	383.5243+++	386.1957+++ (heavy)	S - y4+	8038	624454	0.012872	376.584	4
VEHSDLSFSK	sp|P61769|B2MG_HUMAN	46_MPL	12.33	383.5243+++	386.1957+++ (heavy)	S - y4+	19126	539759	0.0354343	1036.67	4
VEHSDLSFSK	sp|P61769|B2MG_HUMAN	48_MPL	11.29	383.5243+++	386.1957+++ (heavy)	S - y4+	10831	479171	0.0226036	661.291	4
VEHSDLSFSK	sp|P61769|B2MG_HUMAN	50_MPL	13.02	383.5243+++	386.1957+++ (heavy)	S - y4+	10579	619394	0.0170796	499.68	4
VEHSDLSFSK	sp|P61769|B2MG_HUMAN	51_MPL	11.79	383.5243+++	386.1957+++ (heavy)	S - y4+	24450	476808	0.0512785	1500.2	4
VEHSDLSFSK	sp|P61769|B2MG_HUMAN	54_MPL	12.33	383.5243+++	386.1957+++ (heavy)	S - y4+	19969	550163	0.0362965	1061.89	4
VEHSDLSFSK	sp|P61769|B2MG_HUMAN	60_MPL	12.87	383.5243+++	386.1957+++ (heavy)	S - y4+	11679	594858	0.0196333	574.39	4
VEHSDLSFSK	sp|P61769|B2MG_HUMAN	63_MPL	10.46	383.5243+++	386.1957+++ (heavy)	S - y4+	9560	299063	0.0319665	935.211	4
VEHSDLSFSK	sp|P61769|B2MG_HUMAN	65_MPL	40.02	383.5243+++	386.1957+++ (heavy)	S - y4+	22765	671857	0.0338837	991.3	4
VEHSDLSFSK	sp|P61769|B2MG_HUMAN	72_MPL	42.19	383.5243+++	386.1957+++ (heavy)	S - y4+	22426	835442	0.0268433	785.326	4
VEHSDLSFSK	sp|P61769|B2MG_HUMAN	73_MPL	40.52	383.5243+++	386.1957+++ (heavy)	S - y4+	8715	299958	0.0290541	850.005	4
VEHSDLSFSK	sp|P61769|B2MG_HUMAN	75_MPL	41.06	383.5243+++	386.1957+++ (heavy)	S - y4+	7869	486702	0.016168	473.01	4
VEHSDLSFSK	sp|P61769|B2MG_HUMAN	78_MPL	41.95	383.5243+++	386.1957+++ (heavy)	S - y4+	39853	972980	0.0409597	1198.32	4
VEHSDLSFSK	sp|P61769|B2MG_HUMAN	34_MPL	13.47	383.5243+++	386.1957+++ (heavy)	S - y4+	7447	618723	0.0120361	352.127	3	442.142	255.998
VEHSDLSFSK	sp|P61769|B2MG_HUMAN	36_MPL	40.47	383.5243+++	386.1957+++ (heavy)	S - y4+	9561	1003442	0.0095282	278.757	3
VEHSDLSFSK	sp|P61769|B2MG_HUMAN	39_MPL	13.47	383.5243+++	386.1957+++ (heavy)	S - y4+	14892	808575	0.0184176	538.824	3
VEHSDLSFSK	sp|P61769|B2MG_HUMAN	45_MPL	12.48	383.5243+++	386.1957+++ (heavy)	S - y4+	5415	556932	0.00972291	284.453	3
VEHSDLSFSK	sp|P61769|B2MG_HUMAN	52_MPL	11.99	383.5243+++	386.1957+++ (heavy)	S - y4+	3892	346157	0.0112435	328.938	3
VEHSDLSFSK	sp|P61769|B2MG_HUMAN	59_MPL	14.01	383.5243+++	386.1957+++ (heavy)	S - y4+	5246	712791	0.0073598	215.318	3
VEHSDLSFSK	sp|P61769|B2MG_HUMAN	61_MPL	38.79	383.5243+++	386.1957+++ (heavy)	S - y4+	8208	898097	0.00913932	267.38	3
VEHSDLSFSK	sp|P61769|B2MG_HUMAN	62_MPL	13.96	383.5243+++	386.1957+++ (heavy)	S - y4+	13710	707245	0.0193851	567.129	3
VEHSDLSFSK	sp|P61769|B2MG_HUMAN	67_MPL	14.16	383.5243+++	386.1957+++ (heavy)	S - y4+	11592	757045	0.0153122	447.972	3
VEHSDLSFSK	sp|P61769|B2MG_HUMAN	68_MPL	11.69	383.5243+++	386.1957+++ (heavy)	S - y4+	5247	495075	0.0105984	310.066	3
VEHSDLSFSK	sp|P61769|B2MG_HUMAN	77_MPL	41.01	383.5243+++	386.1957+++ (heavy)	S - y4+	22507	569285	0.0395356	1156.65	3
VEHSDLSFSK	sp|P61769|B2MG_HUMAN	79_MPL	40.12	383.5243+++	386.1957+++ (heavy)	S - y4+	11082	580934	0.0190762	558.092	3
VEHSDLSFSK	sp|P61769|B2MG_HUMAN	49_MPL	38.34	383.5243+++	386.1957+++ (heavy)	S - y4+	10492	503625	0.020833	609.488	2	421.465	174.687
VEHSDLSFSK	sp|P61769|B2MG_HUMAN	56_MPL	13.47	383.5243+++	386.1957+++ (heavy)	S - y4+	4569	640784	0.00713033	208.605	2
VEHSDLSFSK	sp|P61769|B2MG_HUMAN	58_MPL	13.37	383.5243+++	386.1957+++ (heavy)	S - y4+	6938	489579	0.0141714	414.597	2
VEHSDLSFSK	sp|P61769|B2MG_HUMAN	66_MPL	13.56	383.5243+++	386.1957+++ (heavy)	S - y4+	6008	597039	0.010063	294.403	2
VEHSDLSFSK	sp|P61769|B2MG_HUMAN	70_MPL	39.28	383.5243+++	386.1957+++ (heavy)	S - y4+	12608	635708	0.019833	580.234	2

## Sheet: LYZ
Supplementary Table S5: Detailed absolute quantification data for the measured samples per protein via MRM.
Peptide Sequence	Protein Name	Sample	Peptide Retention Time	Precursor Light	Precursor Heavy	Transition	Light	Heavy	L/H ratio	Estimated Protein Concentration ng/mL	CKD stage	Average con per stage (ng/mL)	sd per stage (ng/mL)
AWVAWR	sp|P61626|LYSC_HUMAN	1_MPL	48.07	394.7137++	399.7179++ (heavy)	V - y4+	74618	2301747	0.032418	3143.41	5	5496.06	2616.38
AWVAWR	sp|P61626|LYSC_HUMAN	3_MPL	47.87	394.7137++	399.7179++ (heavy)	V - y4+	53815	2306926	0.0233276	2261.96	5
AWVAWR	sp|P61626|LYSC_HUMAN	4_MPL	47.38	394.7137++	399.7179++ (heavy)	V - y4+	190975	1758371	0.108609	10531.3	5
AWVAWR	sp|P61626|LYSC_HUMAN	5_MPL	46.98	394.7137++	399.7179++ (heavy)	V - y4+	107629	1899846	0.0566514	5493.21	5	n=72
AWVAWR	sp|P61626|LYSC_HUMAN	6_MPL	46.88	394.7137++	399.7179++ (heavy)	V - y4+	59916	993018	0.0603373	5850.6	5
AWVAWR	sp|P61626|LYSC_HUMAN	7_MPL	46.88	394.7137++	399.7179++ (heavy)	V - y4+	53468	1494989	0.0357648	3467.93	5
AWVAWR	sp|P61626|LYSC_HUMAN	8_MPL	46.69	394.7137++	399.7179++ (heavy)	V - y4+	52122	774983	0.0672557	6521.45	5
AWVAWR	sp|P61626|LYSC_HUMAN	9_MPL	46.59	394.7137++	399.7179++ (heavy)	V - y4+	47816	820833	0.058253	5648.5	5
AWVAWR	sp|P61626|LYSC_HUMAN	10_MPL	46.59	394.7137++	399.7179++ (heavy)	V - y4+	39176	850036	0.0460875	4468.87	5
AWVAWR	sp|P61626|LYSC_HUMAN	11_MPL	46.39	394.7137++	399.7179++ (heavy)	V - y4+	30800	304781	0.101056	9798.91	5
AWVAWR	sp|P61626|LYSC_HUMAN	12_MPL	46.59	394.7137++	399.7179++ (heavy)	V - y4+	60593	716371	0.0845833	8201.62	5
AWVAWR	sp|P61626|LYSC_HUMAN	13_MPL	46.49	394.7137++	399.7179++ (heavy)	V - y4+	59569	640446	0.0930117	9018.88	5
AWVAWR	sp|P61626|LYSC_HUMAN	14_MPL	46.29	394.7137++	399.7179++ (heavy)	V - y4+	54407	777690	0.0699598	6783.65	5
AWVAWR	sp|P61626|LYSC_HUMAN	15_MPL	46.49	394.7137++	399.7179++ (heavy)	V - y4+	14554	310535	0.0468675	4544.51	5
AWVAWR	sp|P61626|LYSC_HUMAN	16_MPL	46.69	394.7137++	399.7179++ (heavy)	V - y4+	27246	542040	0.0502657	4874.01	5
AWVAWR	sp|P61626|LYSC_HUMAN	17_MPL	46.59	394.7137++	399.7179++ (heavy)	V - y4+	16500	266197	0.0619842	6010.3	5
AWVAWR	sp|P61626|LYSC_HUMAN	18_MPL	46.69	394.7137++	399.7179++ (heavy)	V - y4+	30635	508949	0.0601927	5836.58	5
AWVAWR	sp|P61626|LYSC_HUMAN	19_MPL	46.69	394.7137++	399.7179++ (heavy)	V - y4+	23523	507094	0.0463878	4498	5
AWVAWR	sp|P61626|LYSC_HUMAN	20_MPL	46.78	394.7137++	399.7179++ (heavy)	V - y4+	48738	553293	0.0880871	8541.37	5
AWVAWR	sp|P61626|LYSC_HUMAN	21_MPL	46.78	394.7137++	399.7179++ (heavy)	V - y4+	36984	558055	0.066273	6426.17	5
AWVAWR	sp|P61626|LYSC_HUMAN	22_MPL	46.98	394.7137++	399.7179++ (heavy)	V - y4+	12863	229171	0.0561284	5442.49	5
AWVAWR	sp|P61626|LYSC_HUMAN	23_MPL	46.98	394.7137++	399.7179++ (heavy)	V - y4+	25046	508109	0.0492926	4779.65	5
AWVAWR	sp|P61626|LYSC_HUMAN	24_MPL	47.18	394.7137++	399.7179++ (heavy)	V - y4+	26658	431515	0.0617777	5990.27	5
AWVAWR	sp|P61626|LYSC_HUMAN	26_MPL	46.98	394.7137++	399.7179++ (heavy)	V - y4+	50176	414187	0.121143	11746.7	5
AWVAWR	sp|P61626|LYSC_HUMAN	29_MPL	45.11	394.7137++	399.7179++ (heavy)	V - y4+	37405	708924	0.0527631	5116.17	5
AWVAWR	sp|P61626|LYSC_HUMAN	30_MPL	45.11	394.7137++	399.7179++ (heavy)	V - y4+	78184	930419	0.084031	8148.06	5
AWVAWR	sp|P61626|LYSC_HUMAN	31_MPL	45.3	394.7137++	399.7179++ (heavy)	V - y4+	69891	1163617	0.0600636	5824.06	5
AWVAWR	sp|P61626|LYSC_HUMAN	32_MPL	45.01	394.7137++	399.7179++ (heavy)	V - y4+	27669	1114540	0.0248255	2407.2	5
AWVAWR	sp|P61626|LYSC_HUMAN	47_MPL	44.91	394.7137++	399.7179++ (heavy)	V - y4+	7108	295643	0.0240425	2331.28	5
AWVAWR	sp|P61626|LYSC_HUMAN	44_MPL	44.81	394.7137++	399.7179++ (heavy)	V - y4+	6686	255321	0.0261866	2539.19	5
AWVAWR	sp|P61626|LYSC_HUMAN	53_MPL	45.16	394.7137++	399.7179++ (heavy)	V - y4+	6092	362572	0.0168022	1629.22	5
AWVAWR	sp|P61626|LYSC_HUMAN	74_MPL	45.5	394.7137++	399.7179++ (heavy)	V - y4+	44338	2125005	0.0208649	2023.16	5
AWVAWR	sp|P61626|LYSC_HUMAN	76_MPL	45.7	394.7137++	399.7179++ (heavy)	V - y4+	39344	2592653	0.0151752	1471.46	5
AWVAWR	sp|P61626|LYSC_HUMAN	28_MPL	45.11	394.7137++	399.7179++ (heavy)	V - y4+	24707	714484	0.0345802	3353.07	4	2249.3	1471.27
AWVAWR	sp|P61626|LYSC_HUMAN	33_MPL	45.11	394.7137++	399.7179++ (heavy)	V - y4+	17346	906050	0.0191446	1856.36	4
AWVAWR	sp|P61626|LYSC_HUMAN	35_MPL	45.11	394.7137++	399.7179++ (heavy)	V - y4+	33846	784629	0.0431363	4182.71	4
AWVAWR	sp|P61626|LYSC_HUMAN	37_MPL	45.01	394.7137++	399.7179++ (heavy)	V - y4+	42053	1291215	0.0325685	3158.01	4
AWVAWR	sp|P61626|LYSC_HUMAN	38_MPL	44.91	394.7137++	399.7179++ (heavy)	V - y4+	8292	400395	0.0207095	2008.1	4
AWVAWR	sp|P61626|LYSC_HUMAN	40_MPL	44.81	394.7137++	399.7179++ (heavy)	V - y4+	7785	104499	0.0744983	7223.73	4
AWVAWR	sp|P61626|LYSC_HUMAN	41_MPL	45.01	394.7137++	399.7179++ (heavy)	V - y4+	5754	521647	0.0110304	1069.57	4
AWVAWR	sp|P61626|LYSC_HUMAN	42_MPL	44.81	394.7137++	399.7179++ (heavy)	V - y4+	8038	362826	0.0221539	2148.15	4
AWVAWR	sp|P61626|LYSC_HUMAN	43_MPL	44.81	394.7137++	399.7179++ (heavy)	V - y4+	2877	121784	0.0236238	2290.68	4
AWVAWR	sp|P61626|LYSC_HUMAN	46_MPL	44.91	394.7137++	399.7179++ (heavy)	V - y4+	12521	327322	0.0382529	3709.19	4
AWVAWR	sp|P61626|LYSC_HUMAN	48_MPL	44.91	394.7137++	399.7179++ (heavy)	V - y4+	3723	247920	0.0150169	1456.12	4
AWVAWR	sp|P61626|LYSC_HUMAN	50_MPL	44.91	394.7137++	399.7179++ (heavy)	V - y4+	5585	468679	0.0119165	1155.48	4
AWVAWR	sp|P61626|LYSC_HUMAN	51_MPL	45.01	394.7137++	399.7179++ (heavy)	V - y4+	6176	330622	0.0186799	1811.3	4
AWVAWR	sp|P61626|LYSC_HUMAN	54_MPL	44.42	394.7137++	399.7179++ (heavy)	V - y4+	7278	393279	0.0185059	1794.43	4
AWVAWR	sp|P61626|LYSC_HUMAN	60_MPL	45.11	394.7137++	399.7179++ (heavy)	V - y4+	4400	295812	0.0148743	1442.29	4
AWVAWR	sp|P61626|LYSC_HUMAN	63_MPL	45.01	394.7137++	399.7179++ (heavy)	V - y4+	5922	219456	0.0269849	2616.59	4
AWVAWR	sp|P61626|LYSC_HUMAN	65_MPL	45.11	394.7137++	399.7179++ (heavy)	V - y4+	11848	721787	0.0164148	1591.66	4
AWVAWR	sp|P61626|LYSC_HUMAN	72_MPL	45.9	394.7137++	399.7179++ (heavy)	V - y4+	43999	2942803	0.0149514	1449.76	4
AWVAWR	sp|P61626|LYSC_HUMAN	73_MPL	45.35	394.7137++	399.7179++ (heavy)	V - y4+	8799	842290	0.0104465	1012.95	4
AWVAWR	sp|P61626|LYSC_HUMAN	75_MPL	45.6	394.7137++	399.7179++ (heavy)	V - y4+	18449	2226718	0.00828529	803.383	4
AWVAWR	sp|P61626|LYSC_HUMAN	78_MPL	45.6	394.7137++	399.7179++ (heavy)	V - y4+	34022	2994065	0.0113631	1101.83	4
AWVAWR	sp|P61626|LYSC_HUMAN	34_MPL	45.16	394.7137++	399.7179++ (heavy)	V - y4+	14808	398618	0.0371483	3602.09	3	1348.09	773.998
AWVAWR	sp|P61626|LYSC_HUMAN	36_MPL	45.01	394.7137++	399.7179++ (heavy)	V - y4+	5077	399210	0.0127176	1233.16	3
AWVAWR	sp|P61626|LYSC_HUMAN	39_MPL	45.06	394.7137++	399.7179++ (heavy)	V - y4+	5585	480694	0.0116186	1126.6	3
AWVAWR	sp|P61626|LYSC_HUMAN	45_MPL	44.51	394.7137++	399.7179++ (heavy)	V - y4+	19296	984932	0.0195912	1899.66	3
AWVAWR	sp|P61626|LYSC_HUMAN	52_MPL	45.01	394.7137++	399.7179++ (heavy)	V - y4+	3554	255152	0.013929	1350.62	3
AWVAWR	sp|P61626|LYSC_HUMAN	59_MPL	43.82	394.7137++	399.7179++ (heavy)	V - y4+	7108	749852	0.0094792	919.151	3
AWVAWR	sp|P61626|LYSC_HUMAN	61_MPL	44.32	394.7137++	399.7179++ (heavy)	V - y4+	10831	762798	0.014199	1376.81	3
AWVAWR	sp|P61626|LYSC_HUMAN	62_MPL	44.37	394.7137++	399.7179++ (heavy)	V - y4+	7108	794106	0.00895095	867.928	3
AWVAWR	sp|P61626|LYSC_HUMAN	67_MPL	43.63	394.7137++	399.7179++ (heavy)	V - y4+	3638	445241	0.00817086	792.287	3
AWVAWR	sp|P61626|LYSC_HUMAN	68_MPL	45.5	394.7137++	399.7179++ (heavy)	V - y4+	20480	1678162	0.0122038	1183.34	3
AWVAWR	sp|P61626|LYSC_HUMAN	77_MPL	45.7	394.7137++	399.7179++ (heavy)	V - y4+	15146	1760148	0.00860496	834.38	3
AWVAWR	sp|P61626|LYSC_HUMAN	79_MPL	45.3	394.7137++	399.7179++ (heavy)	V - y4+	24877	2433932	0.0102209	991.071	3
AWVAWR	sp|P61626|LYSC_HUMAN	49_MPL	44.22	394.7137++	399.7179++ (heavy)	V - y4+	9479	417568	0.0227005	2201.15	2	1283.95	590.453
AWVAWR	sp|P61626|LYSC_HUMAN	56_MPL	44.81	394.7137++	399.7179++ (heavy)	V - y4+	6092	594500	0.0102473	993.626	2
AWVAWR	sp|P61626|LYSC_HUMAN	58_MPL	44.51	394.7137++	399.7179++ (heavy)	V - y4+	5415	294881	0.0183633	1780.6	2
AWVAWR	sp|P61626|LYSC_HUMAN	57_MPL	44.91	394.7137++	399.7179++ (heavy)	V - y4+	5838	505740	0.0115435	1119.31	2
AWVAWR	sp|P61626|LYSC_HUMAN	66_MPL	43.43	394.7137++	399.7179++ (heavy)	V - y4+	5331	512001	0.0104121	1009.61	2
AWVAWR	sp|P61626|LYSC_HUMAN	70_MPL	45.11	394.7137++	399.7179++ (heavy)	V - y4+	17769	2874434	0.00618174	599.412	2
