# Supplementary material for: Multiplexed MRM-based protein quantification of putative prognostic biomarkers for chronic kidney disease progression in plasma
Source: Sci Rep. 2020 Mar 16;10:4815. doi: 10.1038/s41598-020-61496-z (PMC7076027; doi:10.1038/s41598-020-61496-z)
Supplement: Supplementary file 7 — Supplementary Table S6. [file 41598_2020_61496_MOESM7_ESM.xlsx]

## Sheet: IGHA1
Supplementary Table S6: Correlations of MRM-ELISA results
Samples	ELISA concentration (ng/mL)	MRM concentration(ng/mL)	CKD stage	Protein
5	555348	131442	5	IGHA1
3	1.5615e+06	162874	5	IGHA1
6	1.17328e+06	235782	5	IGHA1
9	1.92961e+06	277526	5	IGHA1
10	2.12818e+06	287014	5	IGHA1
8	1.70669e+06	291615	5	IGHA1
1	2.38416e+06	292922	5	IGHA1
13	2.44341e+06	294519	5	IGHA1
16	2.94467e+06	328710	5	IGHA1
7	1.78999e+06	338616	5	IGHA1
4	1.45393e+06	346126	5	IGHA1
22	2.1211e+06	374297	5	IGHA1
12	3.83729e+06	435841	5	IGHA1
11	3.44208e+06	500115	5	IGHA1
20	2.51337e+06	511826	5	IGHA1
23	3.10461e+06	526682	5	IGHA1
44	1.57637e+06	533118	5	IGHA1
74	1.33302e+06	566159	5	IGHA1
21	3.11432e+06	573675	5	IGHA1
31	1.55787e+06	580564	5	IGHA1
14	3.7468e+06	581394	5	IGHA1
26	951866	581650	5	IGHA1
32	2.63034e+06	610751	5	IGHA1
53	2.41773e+06	669322	5	IGHA1
19	3.68857e+06	677324	5	IGHA1
29	2.70637e+06	686458	5	IGHA1
24	3.93414e+06	754697	5	IGHA1
15	4.22562e+06	825591	5	IGHA1
17	3.34088e+06	885017	5	IGHA1
76	1.72408e+06	889979	5	IGHA1
47	2.87299e+06	905576	5	IGHA1
30	1.94104e+06	951848	5	IGHA1
18	4.33081e+06	1.05457e+06	5	IGHA1
41	302797	92981.9	4	IGHA1
28	1.21897e+06	287918	4	IGHA1
78	983207	407335	4	IGHA1
37	1.62975e+06	550333	4	IGHA1
73	876849	575746	4	IGHA1
38	1.62732e+06	577575	4	IGHA1
43	1.8914e+06	594250	4	IGHA1
63	1.80971e+06	603935	4	IGHA1
50	2.01868e+06	611670	4	IGHA1
35	1.53512e+06	667583	4	IGHA1
33	2.42289e+06	677689	4	IGHA1
65	1.35597e+06	719861	4	IGHA1
54	2.38174e+06	837233	4	IGHA1
75	2.03284e+06	846300	4	IGHA1
51	2.23443e+06	864908	4	IGHA1
42	3.4623e+06	908034	4	IGHA1
60	2.48764e+06	1.03793e+06	4	IGHA1
48	2.60321e+06	1.06023e+06	4	IGHA1
46	4.68558e+06	1.47679e+06	4	IGHA1
40	2.10674e+06	1.69973e+06	4	IGHA1
72	3.44339e+06	2.01002e+06	4	IGHA1
61	456673	199433	3	IGHA1
36	1.45302e+06	291838	3	IGHA1
39	914762	349477	3	IGHA1
45	868255	404647	3	IGHA1
68	1.17924e+06	504557	3	IGHA1
52	2.479e+06	573240	3	IGHA1
67	1.29066e+06	578376	3	IGHA1
34	1.54583e+06	610445	3	IGHA1
77	1.8915e+06	791746	3	IGHA1
79	2.02566e+06	822244	3	IGHA1
62	2.92334e+06	900344	3	IGHA1
59	2.58487e+06	1.0534e+06	3	IGHA1
56	1.15134e+06	265937	2	IGHA1
66	1.01253e+06	327781	2	IGHA1
58	1.87279e+06	409227	2	IGHA1
57	2.01798e+06	509555	2	IGHA1
49	1.45585e+06	573019	2	IGHA1
70	2.91019e+06	938566	2	IGHA1

## Sheet: SERPINF1
Supplementary Table S6: Correlations of MRM-ELISA results
Samples	ELISA concentration (ng/mL)	MRM concentration(ng/mL)	CKD stage	Protein
3	18748	9290.6	5	SERPINF1
7	11832	12267.5	5	SERPINF1
16	12395	14762	5	SERPINF1
1	12969	15778.2	5	SERPINF1
21	15393	16974.2	5	SERPINF1
20	15347	17030.2	5	SERPINF1
9	13593	17539.3	5	SERPINF1
14	10368	18085.4	5	SERPINF1
17	14485	20033.4	5	SERPINF1
13	28440	20336.2	5	SERPINF1
22	28117.5	20544.1	5	SERPINF1
15	18275	20775.5	5	SERPINF1
18	26540	21053.1	5	SERPINF1
23	28540	21059.7	5	SERPINF1
4	17685	21736.5	5	SERPINF1
10	24615	22080.7	5	SERPINF1
8	29960	22166.7	5	SERPINF1
5	22060	22496.7	5	SERPINF1
24	34160	24169.3	5	SERPINF1
47	23645	24844.6	5	SERPINF1
11	31355	25599.1	5	SERPINF1
19	32970	25864	5	SERPINF1
6	30965	26057.2	5	SERPINF1
32	25500	28754.7	5	SERPINF1
31	23220	30663.4	5	SERPINF1
53	16265	32238.4	5	SERPINF1
29	30085	32924.7	5	SERPINF1
44	42472.5	49807	5	SERPINF1
30	47940	60844.4	5	SERPINF1
74	46680	63384.5	5	SERPINF1
76	32602.5	75978.8	5	SERPINF1
26	49770	102382	5	SERPINF1
43	21372.5	20907.5	4	SERPINF1
41	32195	23496.3	4	SERPINF1
50	30010	25457.2	4	SERPINF1
60	15200	26574.2	4	SERPINF1
75	18110	29647	4	SERPINF1
28	40000	30312.7	4	SERPINF1
63	38720	31126	4	SERPINF1
42	26855	34069.8	4	SERPINF1
54	28995	34197.8	4	SERPINF1
73	26810	35635.2	4	SERPINF1
72	20590	37249.4	4	SERPINF1
35	36695	37543.1	4	SERPINF1
46	35425	40630.3	4	SERPINF1
78	42460	41854.7	4	SERPINF1
38	36950	41899.8	4	SERPINF1
48	31615	43534.9	4	SERPINF1
33	32380	44721.7	4	SERPINF1
51	44362.5	45504.4	4	SERPINF1
37	46560	50203.2	4	SERPINF1
65	33607.5	54367.6	4	SERPINF1
61	8593	14938.2	3	SERPINF1
36	6027	19148.8	3	SERPINF1
34	22590	22257.5	3	SERPINF1
45	18130	25805.5	3	SERPINF1
39	28215	28373.2	3	SERPINF1
62	36130	32198.9	3	SERPINF1
79	27720	36296.8	3	SERPINF1
67	26830	36892.6	3	SERPINF1
59	37555	37403.3	3	SERPINF1
52	45595	38020.1	3	SERPINF1
77	29525	39949.7	3	SERPINF1
68	21937.5	48496.9	3	SERPINF1
57	8961	12307	2	SERPINF1
66	11532	12330.8	2	SERPINF1
58	10638	12841.3	2	SERPINF1
56	9367	14765.8	2	SERPINF1
70	9239	17905.8	2	SERPINF1
49	10876	19683.9	2	SERPINF1

## Sheet: AMBP
Supplementary Table S6: Correlations of MRM-ELISA results
Samples	ELISA concentration (ng/mL)	MRM concentration(ng/mL)	CKD stage	Protein
1	27827.3	20376.4	5	AMBP
3	24161.8	9656.92	5	AMBP
4	32850.3	26356.5	5	AMBP
5	20607.2	21152.8	5	AMBP
6	36405.5	30678.4	5	AMBP
7	17484.8	18580.1	5	AMBP
8	20734.1	25679.2	5	AMBP
9	26792.2	25784.2	5	AMBP
10	26716	25127.1	5	AMBP
11	20963.2	25228.1	5	AMBP
12	48275	26473.3	5	AMBP
13	40681.3	39658.2	5	AMBP
14	38057	30377.6	5	AMBP
15	15083.6	18157.5	5	AMBP
16	21710	15597.7	5	AMBP
17	19044.5	25718	5	AMBP
18	13350	18651.2	5	AMBP
19	18331.9	22575.8	5	AMBP
20	22195.4	29310.5	5	AMBP
21	17286.2	23059.8	5	AMBP
22	17562.6	22683.4	5	AMBP
23	13294.8	16791	5	AMBP
24	18259.1	24869.6	5	AMBP
26	63315.5	102944	5	AMBP
29	13106.7	28867.7	5	AMBP
30	24322.1	27279.1	5	AMBP
31	15700.2	27420.9	5	AMBP
32	20205.5	10617.2	5	AMBP
44	8695.39	14955.8	5	AMBP
47	13717.2	16087	5	AMBP
53	10492.2	19593.5	5	AMBP
74	17960.8	17635.3	5	AMBP
76	16810.7	15084.3	5	AMBP
33	15588.4	17676.3	4	AMBP
35	14134.8	21188.3	4	AMBP
37	25468.2	16504	4	AMBP
38	12355	14516.6	4	AMBP
40	16689	29632.5	4	AMBP
41	9900.13	10108.9	4	AMBP
42	11890.6	14819.7	4	AMBP
43	15760.8	20622.6	4	AMBP
46	18315	19090.2	4	AMBP
48	16702	23401.9	4	AMBP
50	6363.5	18378.2	4	AMBP
51	17063.4	21255.1	4	AMBP
54	15685.5	16295.6	4	AMBP
60	8988.18	12318.6	4	AMBP
63	12988.1	14594.4	4	AMBP
65	9889.8	14586	4	AMBP
72	12056.6	14915.9	4	AMBP
73	13781.2	9135.57	4	AMBP
75	11404.1	10228	4	AMBP
78	9233.66	13744	4	AMBP
34	12584.7	20737.9	3	AMBP
36	11779.8	11581.9	3	AMBP
39	9756.7	13173.8	3	AMBP
45	11215	17948.1	3	AMBP
52	9517.95	16368.6	3	AMBP
59	15202	20364.6	3	AMBP
61	9216.67	10583.4	3	AMBP
62	7933.6	16719.9	3	AMBP
67	18226.1	10448.2	3	AMBP
68	12929.7	11765.6	3	AMBP
77	10769.5	14848.6	3	AMBP
79	7360.05	15355.4	3	AMBP
49	7131.66	11029.8	2	AMBP
56	4335.31	11245	2	AMBP
57	5354.5	5133.39	2	AMBP
58	11685.7	10268	2	AMBP
66	15904.1	10066.5	2	AMBP
70	12222.1	8076.06	2	AMBP

## Sheet: B2M
Supplementary Table S6: Correlations of MRM-ELISA results
Samples	ELISA concentration (ng/mL)	MRM concentration(ng/mL)	CKD stage	Protein
3	7000	522.966	5	B2M
32	5150	768.393	5	B2M
8	4650	983.168	5	B2M
44	3650	991.414	5	B2M
9	8525	1035.8	5	B2M
15	8250	1077.37	5	B2M
7	4300	1089.9	5	B2M
74	3000	1291.67	5	B2M
47	4025	1320.65	5	B2M
29	4450	1554.72	5	B2M
53	4875	1575.67	5	B2M
1	4700	1627.82	5	B2M
31	5000	1648.47	5	B2M
17	3850	1724.49	5	B2M
76	3050	1736.77	5	B2M
16	3775	1911.96	5	B2M
4	9700	1945.43	5	B2M
24	9525	1974.46	5	B2M
18	4450	2041.57	5	B2M
19	3400	2096.93	5	B2M
30	5725	2232.68	5	B2M
21	11375	2300.51	5	B2M
6	4775	2545.54	5	B2M
11	6575	2638.51	5	B2M
5	6525	2662.8	5	B2M
23	6525	2737.49	5	B2M
12	9900	2859.84	5	B2M
22	5875	2870.09	5	B2M
20	7600	4020.24	5	B2M
10	7150	4601.28	5	B2M
13	10000	6601.84	5	B2M
14	6800	8008.83	5	B2M
26	11700	9160.43	5	B2M
33	5060	284.72	4	B2M
43	5920	376.584	4	B2M
42	3510	412.433	4	B2M
75	4720	473.01	4	B2M
50	3920	499.68	4	B2M
35	3470	524.343	4	B2M
28	5990	554.157	4	B2M
38	3010	560.54	4	B2M
60	3730	574.39	4	B2M
41	2130	631.488	4	B2M
72	1550	785.326	4	B2M
73	1500	850.005	4	B2M
37	4625	851.769	4	B2M
63	2125	935.211	4	B2M
46	4700	1036.67	4	B2M
54	3100	1061.89	4	B2M
78	3050	1198.32	4	B2M
51	1750	1500.2	4	B2M
40	2175	2188.32	4	B2M
59	3910	215.318	3	B2M
61	2440	267.38	3	B2M
36	3820	278.757	3	B2M
45	2870	284.453	3	B2M
68	3470	310.066	3	B2M
52	3120	328.938	3	B2M
34	3920	352.127	3	B2M
67	3130	447.972	3	B2M
39	1440	538.824	3	B2M
79	2630	558.092	3	B2M
62	2490	567.129	3	B2M
56	1910	208.605	2	B2M
66	2170	294.403	2	B2M
58	1780	414.597	2	B2M
70	1050	580.234	2	B2M
49	1230	609.488	2	B2M

## Sheet: LYZ
Supplementary Table S6: Correlations of MRM-ELISA results.
Samples	ELISA concentration (ng/mL)	MRM concentration(ng/mL)	CKD stage	Protein
1	3414.41	3143.41	5	LYZ
3	2944.94	2261.96	5	LYZ
4	8138.13	10531.3	5	LYZ
5	7339.33	5493.21	5	LYZ
6	7415.41	5850.6	5	LYZ
7	2612.61	3467.93	5	LYZ
8	6384.38	6521.45	5	LYZ
9	4228.22	5648.5	5	LYZ
10	6976.97	4468.87	5	LYZ
11	7239.23	9798.91	5	LYZ
12	7201.19	8201.62	5	LYZ
13	4820.82	9018.88	5	LYZ
14	5759.75	6783.65	5	LYZ
15	6540.53	4544.51	5	LYZ
16	6160.15	4874.01	5	LYZ
17	8070.06	6010.3	5	LYZ
18	6368.36	5836.58	5	LYZ
19	5883.88	4498	5	LYZ
20	7109.1	8541.37	5	LYZ
21	7781.77	6426.17	5	LYZ
22	6854.85	5442.49	5	LYZ
23	5617.61	4779.65	5	LYZ
24	4086.08	5990.27	5	LYZ
26	6766.76	11746.7	5	LYZ
29	6198.19	5116.17	5	LYZ
30	5083.08	8148.06	5	LYZ
31	4638.63	5824.06	5	LYZ
32	3469.47	2407.2	5	LYZ
44	1672.67	2331.28	5	LYZ
47	2337.34	2539.19	5	LYZ
53	1367.81	1629.22	5	LYZ
74	1314.31	2023.16	5	LYZ
76	1577.53	1471.46	5	LYZ
28	3854.85	3353.07	4	LYZ
33	1211.42	1856.36	4	LYZ
35	6406.4	4182.71	4	LYZ
37	2150.15	3158.01	4	LYZ
38	3682.68	2008.1	4	LYZ
40	5477.47	7223.73	4	LYZ
41	1527.41	1069.57	4	LYZ
42	2643.64	2148.15	4	LYZ
43	3707.7	2290.68	4	LYZ
46	3004	3709.19	4	LYZ
48	1620.44	1456.12	4	LYZ
50	1138.04	1155.48	4	LYZ
51	1133.23	1811.3	4	LYZ
54	469.17	1794.43	4	LYZ
60	1331.32	1442.29	4	LYZ
63	2760.76	2616.59	4	LYZ
65	1308.06	1591.66	4	LYZ
72	954.38	1449.76	4	LYZ
73	1121.6	1012.95	4	LYZ
75	1392.67	803.383	4	LYZ
78	885.007	1101.83	4	LYZ
34	2728.73	3602.09	3	LYZ
36	1546.66	1233.16	3	LYZ
39	1706.66	1126.6	3	LYZ
45	1702.65	1899.66	3	LYZ
52	1497.73	1350.62	3	LYZ
59	1211.42	919.151	3	LYZ
61	1206.21	1376.81	3	LYZ
62	1205.81	867.928	3	LYZ
67	1133.63	792.287	3	LYZ
68	1469.66	1183.34	3	LYZ
77	1371.02	834.38	3	LYZ
79	1399.09	991.071	3	LYZ
49	3216.21	2201.15	2	LYZ
56	1092.32	993.626	2	LYZ
57	1162.5	1780.6	2	LYZ
58	1322.9	1119.31	2	LYZ
66	1376.23	1009.61	2	LYZ
70	1080.29	599.412	2	LYZ
