# Supplementary material for: Multiplexed MRM-based protein quantification of putative prognostic biomarkers for chronic kidney disease progression in plasma
Source: Sci Rep. 2020 Mar 16;10:4815. doi: 10.1038/s41598-020-61496-z (PMC7076027; doi:10.1038/s41598-020-61496-z)
Supplement: Supplementary file 8 — Supplementary Table S7. [file 41598_2020_61496_MOESM8_ESM.xlsx]

## Sheet: Univariate analysis
Supplementary Table S7: Output of cox proportional hazard model.
Variable	beta	HR (95% CI for HR)	wald.test	p.value
age	0.086	1.1 (1-1.2)	8.7	0.0031
sex	0.71	2 (0.9-4.6)	2.9	0.088
CKD stage	1.3	3.7 (1.9-7.2)	14	0.00018
class	1.4	3.9 (2.2-7)	21	4.7e-06
diabetes	-0.33	0.72 (0.34-1.5)	0.79	0.37
eGFR	-0.069	0.93 (0.88-0.99)	4.9	0.027
creatinine	0.4	1.5 (1.3-1.7)	33	7.6e-09
HBB (high group)	0.84	2.3 (1.1-5)	4.6	0.031
SERPINF1 (high group)	-1.5	0.22 (0.091-0.51)	12	0.00047
AMBP (high group)	1.4	4 (1.7-9.4)	10	0.0014
B2M (high group)	1.9	6.8 (2.6-18)	15	0.0001
LYZ (high group)	1.6	4.8 (1.9-12)	12	0.00067
kNN (high risk group)	1.6	5.1 (2.5-11)	18	2.4e-05

## Sheet: Multiv. analysis of classifiers
kNN predicted categories (deceased/censored)
	HR	lower95%CI	upper95%CI	z	p.value
age	1.058	1.0016	1.118	2.017	0.0437	*
CKD stage	2.282	0.9973	5.223	1.953	0.0508	.
kNN(high risk group)	2.182	0.865	5.504	1.653	0.0984	.
	HR	lower95%CI	upper95%CI	z	p.value
age	1.071	1.013	1.133	2.41	0.015947	*
kNN(high risk group)	4.293	1.995	9.237	3.726	0.000194	***
	HR	lower95%CI	upper95%CI	z	p.value
CKD stage	2.618	1.2099	5.664	2.444	0.0145	*
kNN(high risk group)	2.126	0.8674	5.211	1.649	0.0992	.
